# Supplementary material for: mtPCDI: a machine learning-based prognostic model for prostate cancer recurrence
Source: Front Genet. 2024 Sep 4;15:1430565. doi: 10.3389/fgene.2024.1430565 (PMC11408181; doi:10.3389/fgene.2024.1430565)
Supplement: Supplementary file 1 [file Table1.xls]

## Sheet: Table S1
Table S1 Clinical information statistics of TCGA training cohort and GEO validation cohort
	GSE116918 (N=248)	GSE54460 (N=100)	GSE70768 (N=125)	GSE70769 (N=94)	TCGA (N=483)
Recurrence status
Non Recurrence	192 (77.4%)	51 (51.0%)	93 (74.4%)	48 (51.1%)	394 (81.6%)
Recurrence	56 (22.6%)	49 (49.0%)	19 (15.2%)	45 (47.9%)	89 (18.4%)
Missing	0 (0%)	0 (0%)	13 (10.4%)	1 (1.1%)	0 (0%)
RFS
Mean (SD)	78.3 (25.1)	53.4 (42.8)	18.0 (17.0)	23.5 (22.7)	32.0 (25.0)
Median [Min, Max]	82.0 [10.0, 117]	50.2 [0, 171]	16.0 [1.00, 57.0]	19.3 [0.362, 98.3]	26.1 [0.767, 167]
Missing	0 (0%)	0 (0%)	106 (84.8%)	49 (52.1%)	0 (0%)
T
T1	0 (0%)	0 (0%)	0 (0%)	0 (0%)	2 (0.4%)
T2	0 (0%)	0 (0%)	0 (0%)	0 (0%)	185 (38.3%)
T3	0 (0%)	0 (0%)	0 (0%)	0 (0%)	281 (58.2%)
T4	0 (0%)	0 (0%)	0 (0%)	0 (0%)	12 (2.5%)
Missing	248 (100%)	100 (100%)	125 (100%)	94 (100%)	3 (0.6%)
M
M0	0 (0%)	0 (0%)	0 (0%)	0 (0%)	442 (91.5%)
M1	0 (0%)	0 (0%)	0 (0%)	0 (0%)	3 (0.6%)
Missing	248 (100%)	100 (100%)	125 (100%)	94 (100%)	38 (7.9%)
N
N0	0 (0%)	0 (0%)	0 (0%)	0 (0%)	338 (70.0%)
N1	0 (0%)	0 (0%)	0 (0%)	0 (0%)	76 (15.7%)
Missing	248 (100%)	100 (100%)	125 (100%)	94 (100%)	69 (14.3%)
psa
Mean (SD)	25.5 (26.4)	11.0 (10.9)	18.3 (42.4)	11.0 (13.2)	1.79 (16.1)
Median [Min, Max]	18.0 [3.20, 222]	7.22 [1.80, 72.6]	8.05 [3.20, 282]	7.95 [1.50, 117]	0.100 [0, 323]
Missing	0 (0%)	3 (3.0%)	2 (1.6%)	4 (4.3%)	56 (11.6%)
gleason
Mean (SD)	7.49 (1.03)	7.06 (0.633)	7.10 (0.765)	7.04 (0.918)	7.60 (1.01)
Median [Min, Max]	7.00 [6.00, 10.0]	7.00 [5.00, 9.00]	7.00 [6.00, 10.0]	7.00 [5.00, 10.0]	7.00 [6.00, 10.0]
Missing	0 (0%)	0 (0%)	3 (2.4%)	3 (3.2%)	0 (0%)

## Sheet: Table S2
Table S2 18 programmed cell death-related genes and mitochondria-related genes
Apoptosis	Pyroptosis	Ferroptosis	Autophagy	Necroptosis	Cuproptosis	Parthanatos	Entoticcelldeath	Netoticcelldeath	Lysosome-dependentcelldeath	Alkaliptosis	Oxeiptosis	NETosis	Immunogenic cell death	Anoikis	Paraptosis	Methuosis	Entosis	Mitochondrion
AATF	BAK1	ABCC1	ABL1	GLUD1	NFE2L2	MIF	ATG5	ELANE	ABCA2	IKBKB	PGAM5	MYD88	ATG5	BRMS1	CAMK2B	RAC1	AR	AADAT
ABL1	BAX	ACACA	ABL2	GLUD2	NLRP3	AIFM1	ATG7	MMP1	ABCB9	NFKB1	KEAP1	TLR2	BAX	PTK2	PRKACG	ARF6	TP53	AARS2
ACAA2	CASP1	ACO1	ADRA1A	ALOX15	ATP7B	RNF146	BECN1	MPO	ACP2	CA9	AIFM1	PRKCA	CALR	NTRK2	MARK4	GIT1	ROCK1	AASS
ACKR3	CASP3	ACSL1	ADRB2	FTH1	ATP7A	OGG1	CDC42	CAMP	ACP5	CHUK	AIRE	PRKCZ	CASP1	BCL2L11	SSTR5	MTOR	PCK2	ABAT
ACVR1	CASP4	ACSL3	AKT1	CAPN1	FDX1	NA	CDH1	PADI4	ADGRE2	IKBKG	NA	NOX3	CASP8	SRC	TAAR5	MET	TNFSF10	ABCA9
ACVR1B	CASP5	ACSL4	AMBRA1	CASP1	LIPT1	NA	CTNNA1	MIA	AGA	RELA	NA	NOX4	CD4	CEACAM6	USP10	PFKFB3	MTUS2	ABCB7
ADORA1	CASP6	ACSL5	ATF6	BAX	DLD	NA	CYBB	NA	AP1B1	NA	NA	NOX1	CD8A	CAV1	PRKAG3	NA	AURKA	ABCD2
AGT	CASP8	ACSL6	ATG101	BCL2	DLAT	NA	MYH14	NA	AP1G1	NA	NA	PRTN3	CD8B	AKT1	HACD2	NA	KIF2C	ABCD3
AGTR2	CASP9	AKR1C1	ATG13	FADD	PDHA1	NA	RHOA	NA	AP1M1	NA	NA	ELANE	CXCR3	ITGB1	NT5C	NA	RHOA	ABHD10
AIFM1	CHMP2A	AKR1C2	ATG14	RIPK1	PDHB	NA	RNF146	NA	AP1M2	NA	NA	MPO	EIF2AK3	CEACAM5	INSRR	NA	MTOR	ABHD11
AKT1	CHMP2B	AKR1C3	ATG2A	TNF	MTF1	NA	RUBCN	NA	AP1S1	NA	NA	GSDMD	ENTPD1	EGFR	SSTR3	NA	GZMB	ACAA1
ANXA6	CHMP3	ALOX12	ATG2B	TNFRSF1A	GLS	NA	UVRAG	NA	AP1S2	NA	NA	CXCL1	FOXP3	BCL2	TAAR9	NA	MRTFA	ACAA2
APAF1	CHMP4B	ALOX15	ATG5	TRADD	CDKN2A	NA	NA	NA	AP1S3	NA	NA	PLA2G7	HMGB1	CASP8	HSPB8	NA	PTK2	ACACA
APPL1	CHMP4C	ALOX5	ATG7	PPIA	DBT	NA	NA	NA	AP3B1	NA	NA	CXCL8	HSP90AA1	SIK1	PLPP2	NA	DIAPH1	ACACB
AR	CHMP7	ATG5	ATM	CAPN2	GCSH	NA	NA	NA	AP3B2	NA	NA	CDK6	IFNA1	PTRH2	G6PC2	NA	PIKFYVE	ACAD10
ARHGEF2	CYCS	ATG7	ATP13A2	IL1A	DLST	NA	NA	NA	AP3D1	NA	NA	HMGB1	IFNB1	STAT3	CDK4	NA	CTTN	ACAD11
ARL6IP5	ELANE	ATP5MC3	ATP6V0A1	CASP8	NA	NA	NA	NA	AP3M1	NA	NA	MMP9	IFNG	TLE1	RGR	NA	MCOLN1	ACAD8
ARMC10	GPX4	BACH1	ATP6V0A2	JAK2	NA	NA	NA	NA	AP3M2	NA	NA	AGER	IFNGR1	DAPK2	ADGRG1	NA	FOXO1	ACAD9
ARRB2	GSDMB	CBS	ATP6V0B	IL1B	NA	NA	NA	NA	AP3S1	NA	NA	TGFB1	IL10	CTNNB1	UQCRC1	NA	CTNNA1	ACADL
ATF3	GSDMC	CD44	ATP6V0C	IFNG	NA	NA	NA	NA	AP3S2	NA	NA	NA	IL17A	MAPK1	TNK2	NA	CXCL8	ACADM
ATF4	GSDMD	CHAC1	ATP6V0D1	STAT3	NA	NA	NA	NA	AP4B1	NA	NA	NA	IL17RA	BMF	RNF181	NA	NA	ACADS
ATM	GSDME	CISD1	ATP6V0D2	IRF9	NA	NA	NA	NA	AP4E1	NA	NA	NA	IL1B	ITGA5	MKNK2	NA	NA	ACADSB
ATP2A1	GZMB	CP	ATP6V0E1	TNFSF10	NA	NA	NA	NA	AP4M1	NA	NA	NA	IL1R1	TP53	UBE2U	NA	NA	ACADVL
ATP2A3	HMGB1	CS	ATP6V0E2	TNFRSF10A	NA	NA	NA	NA	AP4S1	NA	NA	NA	IL6	MCL1	MYLK	NA	NA	ACAT1
ATP5IF1	IL1A	CYBB	ATP6V1A	TNFRSF10B	NA	NA	NA	NA	ARF1	NA	NA	NA	MYD88	BCL2L1	CTDSP2	NA	NA	ACLY
AVP	IL1B	DPP4	ATP6V1B1	CFLAR	NA	NA	NA	NA	ARL8B	NA	NA	NA	NLRP3	CASP3	LCK	NA	NA	ACO2
BAD	IRF1	EMC2	ATP6V1B2	XIAP	NA	NA	NA	NA	ARSA	NA	NA	NA	NT5E	CDH1	GPR15	NA	NA	ACOT11
BAG3	IRF2	FADS2	ATP6V1C1	BID	NA	NA	NA	NA	ARSB	NA	NA	NA	P2RX7	BAD	ATP23	NA	NA	ACOT13
BAG5	NLRC4	FANCD2	ATP6V1C2	AIFM1	NA	NA	NA	NA	ARSG	NA	NA	NA	PDIA3	PIK3CA	LPAR1	NA	NA	ACOT2
BAG6	NLRP1	FDFT1	ATP6V1D	TRPM7	NA	NA	NA	NA	ASAH1	NA	NA	NA	PIK3CA	PAK1	PI4KB	NA	NA	ACOT7
BAK1	NLRP2	FTH1	ATP6V1E1	IFNAR1	NA	NA	NA	NA	ATP10B	NA	NA	NA	PRF1	ITGAV	DSTYK	NA	NA	ACOT9
BAX	NLRP3	FTL	ATP6V1E2	IFNAR2	NA	NA	NA	NA	ATP13A2	NA	NA	NA	TLR4	FN1	CFD	NA	NA	ACP6
BBC3	NLRP6	G6PD	ATP6V1G1	IFNGR1	NA	NA	NA	NA	ATP6AP1	NA	NA	NA	TNF	MAPK3	PPP3CA	NA	NA	ACSF3
BCAP31	NLRP7	GCLC	ATP6V1G2	IFNGR2	NA	NA	NA	NA	ATP6V0A1	NA	NA	NA	NA	PTGS2	CCR4	NA	NA	ACSL1
BCL10	NOD1	GCLM	ATP6V1H	TLR3	NA	NA	NA	NA	ATP6V0A2	NA	NA	NA	NA	BAX	CDKN3	NA	NA	ACSL6
BCL2	PLCG1	GLS2	AUP1	VDAC1	NA	NA	NA	NA	ATP6V0B	NA	NA	NA	NA	BCAR1	DDIT3	NA	NA	ACSM1
BCL2L1	PJVK	GOT1	BAD	PPID	NA	NA	NA	NA	ATP6V0C	NA	NA	NA	NA	PTEN	MAPK8	NA	NA	ACSM3
BCL2L10	PRKACA	GPX4	BAG3	CYLD	NA	NA	NA	NA	ATP6V0D1	NA	NA	NA	NA	ERBB2	MAP2K2	NA	NA	ACSM5
BCL2L11	PYCARD	GSS	BCL2	RIPK3	NA	NA	NA	NA	ATP6V0D2	NA	NA	NA	NA	ANGPTL4	MAPK1	NA	NA	ACSS1
BCL2L14	SCAF11	HMGCR	BCL2L11	MLKL	NA	NA	NA	NA	ATP6V1H	NA	NA	NA	NA	PDK4	MAPK14	NA	NA	ACSS3
BCL2L2	TNF	HMOX1	BECN1	TRAF5	NA	NA	NA	NA	BLK	NA	NA	NA	NA	CYCS	IGF1R	NA	NA	ADCK1
BCL3	TP53	HSBP1	BMF	TLR4	NA	NA	NA	NA	BLOC1S1	NA	NA	NA	NA	BRAF	PDCD6IP	NA	NA	ADCK2
BCLAF1	TP63	HSPB1	BNIP3	RBCK1	NA	NA	NA	NA	BLOC1S2	NA	NA	NA	NA	YAP1	CASP9	NA	NA	ADCK5
BDKRB2	AIM2	IREB2	BNIP3L	HMGB1	NA	NA	NA	NA	BORCS5	NA	NA	NA	NA	ANKRD13C	ERN1	NA	NA	ADHFE1
BDNF	IL6	KEAP1	BOK	JAK1	NA	NA	NA	NA	BORCS6	NA	NA	NA	NA	ITGA2	ATF6	NA	NA	AFG1L
BECN1	TIRAP	LPCAT3	C9orf72	JAK3	NA	NA	NA	NA	C12orf4	NA	NA	NA	NA	ANXA5	XBP1	NA	NA	AFG3L2
BID	NA	MAP1LC3B	CALCOCO2	TYK2	NA	NA	NA	NA	CBL	NA	NA	NA	NA	BIRC5	AKT1	NA	NA	AGK
BIK	NA	MAP1LC3C	CAMKK2	STAT1	NA	NA	NA	NA	CD164	NA	NA	NA	NA	MTOR	EIF2S1	NA	NA	AGMAT
BIRC6	NA	MT1G	CAPN1	STAT2	NA	NA	NA	NA	CD300A	NA	NA	NA	NA	TIMP1	HSPA5	NA	NA	AGPAT4
BLOC1S2	NA	NCOA4	CAPNS1	STAT5A	NA	NA	NA	NA	CD63	NA	NA	NA	NA	BDNF	CASP4	NA	NA	AGPAT5
BMF	NA	NFE2L2	CASP1	STAT5B	NA	NA	NA	NA	CD68	NA	NA	NA	NA	CSPG4	CASP3	NA	NA	AGXT
BMP4	NA	NFS1	CASP3	STAT6	NA	NA	NA	NA	CD84	NA	NA	NA	NA	BSG	CASP7	NA	NA	AGXT2
BMP5	NA	NOX1	CDC37	TNFAIP3	NA	NA	NA	NA	CHGA	NA	NA	NA	NA	AKT2	ITPR3	NA	NA	AHCYL1
BMPR1B	NA	OTUB1	CDK5	RNF31	NA	NA	NA	NA	CLN3	NA	NA	NA	NA	STK11	RYR2	NA	NA	AIFM1
BNIP3	NA	PCBP1	CDK5R1	CHMP2A	NA	NA	NA	NA	CLN5	NA	NA	NA	NA	IGF1	MCU	NA	NA	AIFM3
BNIP3L	NA	PCBP2	CHMP4B	CHMP2B	NA	NA	NA	NA	CLTA	NA	NA	NA	NA	IGF1R	TNFRSF19	NA	NA	AK2
BOK	NA	PEBP1	CISD2	CHMP4B	NA	NA	NA	NA	CLTB	NA	NA	NA	NA	ITGA6	PDCD5	NA	NA	AK3
BRCA1	NA	PGD	CLEC16A	CHMP5	NA	NA	NA	NA	CLTC	NA	NA	NA	NA	ILK	CSF1	NA	NA	AK4
BRCA2	NA	PHKG2	CLN3	SMPD1	NA	NA	NA	NA	CLTCL1	NA	NA	NA	NA	CFLAR	TP53	NA	NA	AKAP1
BRSK2	NA	PRNP	CLU	PYCARD	NA	NA	NA	NA	CLU	NA	NA	NA	NA	RHOA	NFKB1	NA	NA	AKAP10
CAAP1	NA	PROM2	CPTP	NLRP3	NA	NA	NA	NA	CPLX2	NA	NA	NA	NA	HIF1A	PEBP1	NA	NA	AKR1B10
CASP1	NA	PTGS2	CSNK2A2	ZBP1	NA	NA	NA	NA	CTNS	NA	NA	NA	NA	DAP3	PHB	NA	NA	AKR7A2
CASP10	NA	RPL8	CTSA	IL33	NA	NA	NA	NA	CTSA	NA	NA	NA	NA	MYBBP1A	NA	NA	NA	ALAS1
CASP2	NA	SAT1	CTTN	FTL	NA	NA	NA	NA	CTSB	NA	NA	NA	NA	TLE5	NA	NA	NA	ALAS2
CASP3	NA	SAT2	DAP	SQSTM1	NA	NA	NA	NA	CTSC	NA	NA	NA	NA	ITGA3	NA	NA	NA	ALDH18A1
CASP4	NA	SLC11A2	DAPK1	VDAC2	NA	NA	NA	NA	CTSD	NA	NA	NA	NA	PTK2B	NA	NA	NA	ALDH1B1
CASP5	NA	SLC1A5	DAPK2	VDAC3	NA	NA	NA	NA	CTSE	NA	NA	NA	NA	CCND1	NA	NA	NA	ALDH1L1
CASP8	NA	SLC39A14	DAPK3	CHMP7	NA	NA	NA	NA	CTSF	NA	NA	NA	NA	CTTN	NA	NA	NA	ALDH1L2
CASP9	NA	SLC39A8	DAPL1	PGAM5	NA	NA	NA	NA	CTSH	NA	NA	NA	NA	CALR	NA	NA	NA	ALDH2
CAV1	NA	SLC3A2	DCN	BIRC2	NA	NA	NA	NA	CTSK	NA	NA	NA	NA	ATF4	NA	NA	NA	ALDH3A2
CCAR2	NA	SLC40A1	DDIT3	BIRC3	NA	NA	NA	NA	CTSL	NA	NA	NA	NA	CDCP1	NA	NA	NA	ALDH4A1
CCK	NA	SLC7A11	DDRGK1	EIF2AK2	NA	NA	NA	NA	CTSO	NA	NA	NA	NA	PLAUR	NA	NA	NA	ALDH5A1
CD14	NA	SQLE	DEPDC5	DNM1L	NA	NA	NA	NA	CTSS	NA	NA	NA	NA	SKP2	NA	NA	NA	ALDH6A1
CD28	NA	STEAP3	DEPP1	SPATA2	NA	NA	NA	NA	CTSW	NA	NA	NA	NA	CHEK2	NA	NA	NA	ALDH7A1
CD38	NA	TF	DNM1L	FAF1	NA	NA	NA	NA	CTSZ	NA	NA	NA	NA	HGF	NA	NA	NA	ALDH9A1
CD44	NA	TFRC	DRAM1	USP21	NA	NA	NA	NA	DEF8	NA	NA	NA	NA	E2F1	NA	NA	NA	ALKBH1
CD5	NA	TP53	DRAM2	PARP1	NA	NA	NA	NA	DNASE2	NA	NA	NA	NA	EGF	NA	NA	NA	ALKBH7
CD70	NA	VDAC2	EEF1A1	CHMP4C	NA	NA	NA	NA	DNASE2B	NA	NA	NA	NA	PIK3CG	NA	NA	NA	AMACR
CD74	NA	VDAC3	EEF1A2	NA	NA	NA	NA	NA	ENTPD4	NA	NA	NA	NA	ITGB4	NA	NA	NA	AMT
CDIP1	NA	ZEB1	EIF2AK4	NA	NA	NA	NA	NA	FAM98A	NA	NA	NA	NA	DAPK1	NA	NA	NA	ANGEL2
CDKN1A	NA	NA	EIF4G1	NA	NA	NA	NA	NA	FER	NA	NA	NA	NA	MAPK8	NA	NA	NA	APEX1
CDKN2D	NA	NA	EIF4G2	NA	NA	NA	NA	NA	FES	NA	NA	NA	NA	PIK3R1	NA	NA	NA	APOO
CEBPB	NA	NA	ELAPOR1	NA	NA	NA	NA	NA	FGR	NA	NA	NA	NA	PIK3R3	NA	NA	NA	APOOL
CFLAR	NA	NA	EP300	NA	NA	NA	NA	NA	FLCN	NA	NA	NA	NA	MAP2K1	NA	NA	NA	ARG2
CHAC1	NA	NA	EPM2A	NA	NA	NA	NA	NA	FTH1	NA	NA	NA	NA	CXCL12	NA	NA	NA	ARL2
CHCHD10	NA	NA	ERCC4	NA	NA	NA	NA	NA	FTL	NA	NA	NA	NA	LGALS3	NA	NA	NA	ARMC10
CHEK2	NA	NA	ERN1	NA	NA	NA	NA	NA	FUCA1	NA	NA	NA	NA	BAK1	NA	NA	NA	ARMCX1
CIB1	NA	NA	EXOC1	NA	NA	NA	NA	NA	GAA	NA	NA	NA	NA	ABHD4	NA	NA	NA	ARMCX2
CIDEB	NA	NA	EXOC4	NA	NA	NA	NA	NA	GAB2	NA	NA	NA	NA	CD44	NA	NA	NA	ARMCX3
CLU	NA	NA	EXOC7	NA	NA	NA	NA	NA	GALC	NA	NA	NA	NA	ITGA4	NA	NA	NA	ARMCX6
COA8	NA	NA	EXOC8	NA	NA	NA	NA	NA	GALNS	NA	NA	NA	NA	FADD	NA	NA	NA	ATAD1
COL2A1	NA	NA	FBXL2	NA	NA	NA	NA	NA	GATA2	NA	NA	NA	NA	PHLDA2	NA	NA	NA	ATAD3A
CRADD	NA	NA	FBXO7	NA	NA	NA	NA	NA	GBA	NA	NA	NA	NA	TGFB1	NA	NA	NA	ATAD3B
CREB3	NA	NA	FBXW7	NA	NA	NA	NA	NA	GCC2	NA	NA	NA	NA	HMCN1	NA	NA	NA	ATP23
CREB3L1	NA	NA	FEZ1	NA	NA	NA	NA	NA	GGA1	NA	NA	NA	NA	MMP2	NA	NA	NA	ATP5F1A
CRH	NA	NA	FEZ2	NA	NA	NA	NA	NA	GGA2	NA	NA	NA	NA	CEBPB	NA	NA	NA	ATP5F1B
CSF2	NA	NA	FLCN	NA	NA	NA	NA	NA	GGA3	NA	NA	NA	NA	CEMIP	NA	NA	NA	ATP5F1C
CSNK2A2	NA	NA	FOXK1	NA	NA	NA	NA	NA	GLA	NA	NA	NA	NA	CDKN3	NA	NA	NA	ATP5F1D
CTH	NA	NA	FOXK2	NA	NA	NA	NA	NA	GLB1	NA	NA	NA	NA	CBL	NA	NA	NA	ATP5F1E
CTNNA1	NA	NA	FOXO1	NA	NA	NA	NA	NA	GM2A	NA	NA	NA	NA	CASP9	NA	NA	NA	ATP5IF1
CTSC	NA	NA	FOXO3	NA	NA	NA	NA	NA	GNPTAB	NA	NA	NA	NA	SFN	NA	NA	NA	ATP5MC1
CTTN	NA	NA	FTH1	NA	NA	NA	NA	NA	GNPTG	NA	NA	NA	NA	MTDH	NA	NA	NA	ATP5MC2
CUL1	NA	NA	FTL	NA	NA	NA	NA	NA	GNS	NA	NA	NA	NA	PRKCA	NA	NA	NA	ATP5MC3
CUL2	NA	NA	FYCO1	NA	NA	NA	NA	NA	GUSB	NA	NA	NA	NA	TNFRSF10B	NA	NA	NA	ATP5MD
CUL3	NA	NA	FZD5	NA	NA	NA	NA	NA	HDAC6	NA	NA	NA	NA	CXCL8	NA	NA	NA	ATP5ME
CUL4A	NA	NA	GAPDH	NA	NA	NA	NA	NA	HEXA	NA	NA	NA	NA	AR	NA	NA	NA	ATP5MF
CUL5	NA	NA	GATA4	NA	NA	NA	NA	NA	HEXB	NA	NA	NA	NA	CDKN2A	NA	NA	NA	ATP5MG
CX3CL1	NA	NA	GBA	NA	NA	NA	NA	NA	HGS	NA	NA	NA	NA	CPT1A	NA	NA	NA	ATP5MPL
CX3CR1	NA	NA	GFAP	NA	NA	NA	NA	NA	HGSNAT	NA	NA	NA	NA	PIK3CB	NA	NA	NA	ATP5PB
CXCL12	NA	NA	GNAI3	NA	NA	NA	NA	NA	HMOX1	NA	NA	NA	NA	CLDN1	NA	NA	NA	ATP5PD
CYLD	NA	NA	GOLGA2	NA	NA	NA	NA	NA	HPS6	NA	NA	NA	NA	CDKN1A	NA	NA	NA	ATP5PF
CYP1B1	NA	NA	GPR137	NA	NA	NA	NA	NA	HSPA8	NA	NA	NA	NA	CDKN1B	NA	NA	NA	ATP5PO
DAB2IP	NA	NA	GPR137B	NA	NA	NA	NA	NA	IDS	NA	NA	NA	NA	KLF12	NA	NA	NA	ATPAF1
DAP	NA	NA	GPSM1	NA	NA	NA	NA	NA	IDUA	NA	NA	NA	NA	NTRK1	NA	NA	NA	ATPAF2
DAP3	NA	NA	GSK3A	NA	NA	NA	NA	NA	IGF2R	NA	NA	NA	NA	PLAU	NA	NA	NA	AUH
DAPK1	NA	NA	GSK3B	NA	NA	NA	NA	NA	IL13	NA	NA	NA	NA	MYC	NA	NA	NA	AURKAIP1
DAPK2	NA	NA	HAX1	NA	NA	NA	NA	NA	IL13RA2	NA	NA	NA	NA	SMAD4	NA	NA	NA	BAD
DAPK3	NA	NA	HDAC6	NA	NA	NA	NA	NA	IL4	NA	NA	NA	NA	PLK1	NA	NA	NA	BAK1
DAPL1	NA	NA	HERC1	NA	NA	NA	NA	NA	IL4R	NA	NA	NA	NA	MUC1	NA	NA	NA	BAX
DAXX	NA	NA	HGF	NA	NA	NA	NA	NA	KIF1B	NA	NA	NA	NA	LGALS1	NA	NA	NA	BBC3
DBH	NA	NA	HIF1A	NA	NA	NA	NA	NA	KIT	NA	NA	NA	NA	PYCARD	NA	NA	NA	BCAT2
DCC	NA	NA	HMGB1	NA	NA	NA	NA	NA	KXD1	NA	NA	NA	NA	SESN2	NA	NA	NA	BCKDHA
DDIAS	NA	NA	HMOX1	NA	NA	NA	NA	NA	LAMP1	NA	NA	NA	NA	ITGB3	NA	NA	NA	BCKDHB
DDIT3	NA	NA	HSP90AA1	NA	NA	NA	NA	NA	LAMP2	NA	NA	NA	NA	KRAS	NA	NA	NA	BCKDK
DDIT4	NA	NA	HSPA8	NA	NA	NA	NA	NA	LAMTOR1	NA	NA	NA	NA	THBS1	NA	NA	NA	BCL2
DDX3X	NA	NA	HSPB1	NA	NA	NA	NA	NA	LAPTM4A	NA	NA	NA	NA	BID	NA	NA	NA	BCL2L1
DDX5	NA	NA	HSPB8	NA	NA	NA	NA	NA	LAPTM4B	NA	NA	NA	NA	HRAS	NA	NA	NA	BCL2L10
DEDD	NA	NA	HTR2B	NA	NA	NA	NA	NA	LAPTM5	NA	NA	NA	NA	CDK11B	NA	NA	NA	BCL2L11
DEDD2	NA	NA	HTRA2	NA	NA	NA	NA	NA	LAT	NA	NA	NA	NA	XIAP	NA	NA	NA	BCL2L13
DELE1	NA	NA	HTT	NA	NA	NA	NA	NA	LAT2	NA	NA	NA	NA	PPARG	NA	NA	NA	BCL2L2
DEPTOR	NA	NA	HUWE1	NA	NA	NA	NA	NA	LGALS9	NA	NA	NA	NA	IL6	NA	NA	NA	BCO2
DIABLO	NA	NA	IFI16	NA	NA	NA	NA	NA	LGMN	NA	NA	NA	NA	CCR7	NA	NA	NA	BCS1L
DIDO1	NA	NA	IFNG	NA	NA	NA	NA	NA	LIPA	NA	NA	NA	NA	RAC1	NA	NA	NA	BDH1
DNAJA1	NA	NA	IKBKG	NA	NA	NA	NA	NA	LRRK2	NA	NA	NA	NA	GRHL2	NA	NA	NA	BID
DNAJC10	NA	NA	IL10	NA	NA	NA	NA	NA	LYN	NA	NA	NA	NA	BIRC3	NA	NA	NA	BIK
DNM1L	NA	NA	IL10RA	NA	NA	NA	NA	NA	M6PR	NA	NA	NA	NA	NOTCH1	NA	NA	NA	BLOC1S1
DPF2	NA	NA	IL4	NA	NA	NA	NA	NA	MAN2B1	NA	NA	NA	NA	RHOG	NA	NA	NA	BNIP3
DYRK2	NA	NA	IRGM	NA	NA	NA	NA	NA	MANBA	NA	NA	NA	NA	CCAR2	NA	NA	NA	BNIP3L
E2F1	NA	NA	ITPR1	NA	NA	NA	NA	NA	MAP6	NA	NA	NA	NA	MMP13	NA	NA	NA	BOK
E2F2	NA	NA	KAT5	NA	NA	NA	NA	NA	MCOLN1	NA	NA	NA	NA	FAS	NA	NA	NA	BOLA1
EDA2R	NA	NA	KAT8	NA	NA	NA	NA	NA	MFSD8	NA	NA	NA	NA	MTA1	NA	NA	NA	BPHL
EIF2AK3	NA	NA	KDM4A	NA	NA	NA	NA	NA	MRGPRX2	NA	NA	NA	NA	MYO5A	NA	NA	NA	C12orf65
ELL3	NA	NA	KDR	NA	NA	NA	NA	NA	MT3	NA	NA	NA	NA	EDA2R	NA	NA	NA	C15orf48
ENO1	NA	NA	KEAP1	NA	NA	NA	NA	NA	MYH9	NA	NA	NA	NA	CCN6	NA	NA	NA	C15orf61
EP300	NA	NA	KIF25	NA	NA	NA	NA	NA	NAGA	NA	NA	NA	NA	MMP9	NA	NA	NA	C16orf91
EPHA2	NA	NA	KLHL22	NA	NA	NA	NA	NA	NAGLU	NA	NA	NA	NA	ABL1	NA	NA	NA	C1QBP
EPO	NA	NA	KLHL3	NA	NA	NA	NA	NA	NAGPA	NA	NA	NA	NA	MAPK11	NA	NA	NA	C3orf33
ERBB3	NA	NA	LACRT	NA	NA	NA	NA	NA	NAPSA	NA	NA	NA	NA	SOD2	NA	NA	NA	C5orf63
ERCC6	NA	NA	LAMP1	NA	NA	NA	NA	NA	NCOA4	NA	NA	NA	NA	PTHLH	NA	NA	NA	C6orf136
ERN1	NA	NA	LAMP2	NA	NA	NA	NA	NA	NDEL1	NA	NA	NA	NA	PDGFB	NA	NA	NA	C8orf82
ERN2	NA	NA	LAMTOR1	NA	NA	NA	NA	NA	NEDD4	NA	NA	NA	NA	GLI2	NA	NA	NA	CA5A
ERO1A	NA	NA	LAMTOR3	NA	NA	NA	NA	NA	NEU1	NA	NA	NA	NA	EZH2	NA	NA	NA	CA5B
ERP29	NA	NA	LAMTOR4	NA	NA	NA	NA	NA	NPC1	NA	NA	NA	NA	RIPK1	NA	NA	NA	CARS2
EYA1	NA	NA	LAMTOR5	NA	NA	NA	NA	NA	NPC2	NA	NA	NA	NA	CXCR4	NA	NA	NA	CASP3
EYA2	NA	NA	LARP1	NA	NA	NA	NA	NA	NR4A3	NA	NA	NA	NA	HMGA1	NA	NA	NA	CASP8
EYA3	NA	NA	LEP	NA	NA	NA	NA	NA	PDPK1	NA	NA	NA	NA	SIK2	NA	NA	NA	CASP9
EYA4	NA	NA	LEPR	NA	NA	NA	NA	NA	PIK3C3	NA	NA	NA	NA	TNFSF10	NA	NA	NA	CAT
FADD	NA	NA	LGALS8	NA	NA	NA	NA	NA	PIK3CD	NA	NA	NA	NA	ANGPTL2	NA	NA	NA	CBR3
FAF1	NA	NA	LRRK2	NA	NA	NA	NA	NA	PIK3CG	NA	NA	NA	NA	S100A4	NA	NA	NA	CBR4
FAIM	NA	NA	LRSAM1	NA	NA	NA	NA	NA	PIP4K2B	NA	NA	NA	NA	ETV4	NA	NA	NA	CCDC127
FAM162A	NA	NA	LZTS1	NA	NA	NA	NA	NA	PIP4P1	NA	NA	NA	NA	HTRA1	NA	NA	NA	CCDC90B
FAS	NA	NA	MAP1LC3B	NA	NA	NA	NA	NA	PLA2G3	NA	NA	NA	NA	LATS1	NA	NA	NA	CDK5RAP1
FASLG	NA	NA	MAP1LC3C	NA	NA	NA	NA	NA	PLEKHM1	NA	NA	NA	NA	CEACAM3	NA	NA	NA	CEP89
FASTK	NA	NA	MAP3K7	NA	NA	NA	NA	NA	PLEKHM2	NA	NA	NA	NA	EIF2AK3	NA	NA	NA	CHCHD1
FBH1	NA	NA	MAPK15	NA	NA	NA	NA	NA	PPT1	NA	NA	NA	NA	LAMC2	NA	NA	NA	CHCHD10
FBXW7	NA	NA	MAPK3	NA	NA	NA	NA	NA	PPT2	NA	NA	NA	NA	LAMA3	NA	NA	NA	CHCHD2
FEM1B	NA	NA	MAPK8	NA	NA	NA	NA	NA	PSAP	NA	NA	NA	NA	LAMB3	NA	NA	NA	CHCHD3
FGA	NA	NA	MAPT	NA	NA	NA	NA	NA	PSAPL1	NA	NA	NA	NA	CDH2	NA	NA	NA	CHCHD4
FGB	NA	NA	MCL1	NA	NA	NA	NA	NA	PTGDR	NA	NA	NA	NA	EDIL3	NA	NA	NA	CHCHD5
FGF10	NA	NA	MEFV	NA	NA	NA	NA	NA	PTGDS	NA	NA	NA	NA	ZEB2	NA	NA	NA	CHCHD7
FGFR1	NA	NA	MET	NA	NA	NA	NA	NA	RAB34	NA	NA	NA	NA	TLN1	NA	NA	NA	CHDH
FGFR3	NA	NA	MFN2	NA	NA	NA	NA	NA	RAB3A	NA	NA	NA	NA	EPHA2	NA	NA	NA	CHPT1
FGG	NA	NA	MFSD8	NA	NA	NA	NA	NA	RAB7A	NA	NA	NA	NA	SIRT3	NA	NA	NA	CISD1
FHIT	NA	NA	MID2	NA	NA	NA	NA	NA	RAC2	NA	NA	NA	NA	OLFM3	NA	NA	NA	CISD3
FIGNL1	NA	NA	MLST8	NA	NA	NA	NA	NA	S100A13	NA	NA	NA	NA	CLU	NA	NA	NA	CKMT1B
FIS1	NA	NA	MT3	NA	NA	NA	NA	NA	SCARB2	NA	NA	NA	NA	SPINK1	NA	NA	NA	CKMT2
FNIP2	NA	NA	MTDH	NA	NA	NA	NA	NA	SGSH	NA	NA	NA	NA	CPEB2	NA	NA	NA	CLPB
FXN	NA	NA	MTM1	NA	NA	NA	NA	NA	SLC11A1	NA	NA	NA	NA	NAT1	NA	NA	NA	CLPP
FYN	NA	NA	MTMR3	NA	NA	NA	NA	NA	SLC11A2	NA	NA	NA	NA	TSG101	NA	NA	NA	CLPX
GATA1	NA	NA	MTMR4	NA	NA	NA	NA	NA	SLC17A5	NA	NA	NA	NA	SERPINA1	NA	NA	NA	CLYBL
GATA4	NA	NA	MTMR8	NA	NA	NA	NA	NA	SMPD1	NA	NA	NA	NA	AKT3	NA	NA	NA	CMC1
GCLM	NA	NA	MTMR9	NA	NA	NA	NA	NA	SNAP23	NA	NA	NA	NA	RELA	NA	NA	NA	CMC2
GDNF	NA	NA	MTOR	NA	NA	NA	NA	NA	SNAPIN	NA	NA	NA	NA	TNFRSF1A	NA	NA	NA	COA3
GGCT	NA	NA	NCOA4	NA	NA	NA	NA	NA	SNX16	NA	NA	NA	NA	FASLG	NA	NA	NA	COA4
GHITM	NA	NA	NEDD4	NA	NA	NA	NA	NA	SNX4	NA	NA	NA	NA	AFP	NA	NA	NA	COA5
GNAI2	NA	NA	NLRP6	NA	NA	NA	NA	NA	SORL1	NA	NA	NA	NA	ITGA8	NA	NA	NA	COA6
GNAI3	NA	NA	NOD1	NA	NA	NA	NA	NA	SORT1	NA	NA	NA	NA	NOX4	NA	NA	NA	COA7
GPER1	NA	NA	NPC1	NA	NA	NA	NA	NA	SPAG9	NA	NA	NA	NA	PBK	NA	NA	NA	COA8
GPX1	NA	NA	NPRL2	NA	NA	NA	NA	NA	SPHK2	NA	NA	NA	NA	SATB1	NA	NA	NA	COASY
GRINA	NA	NA	NRBP2	NA	NA	NA	NA	NA	SQSTM1	NA	NA	NA	NA	CD63	NA	NA	NA	COMT
GSDME	NA	NA	OPTN	NA	NA	NA	NA	NA	STXBP1	NA	NA	NA	NA	EEF1A1	NA	NA	NA	COMTD1
GSK3A	NA	NA	ORMDL3	NA	NA	NA	NA	NA	STXBP2	NA	NA	NA	NA	HRC	NA	NA	NA	COQ10A
GSK3B	NA	NA	OSBPL7	NA	NA	NA	NA	NA	SUMF1	NA	NA	NA	NA	CCN2	NA	NA	NA	COQ10B
GSTP1	NA	NA	PAFAH1B2	NA	NA	NA	NA	NA	SYK	NA	NA	NA	NA	RHOB	NA	NA	NA	COQ2
GZMB	NA	NA	PARK7	NA	NA	NA	NA	NA	SYTL4	NA	NA	NA	NA	PPP1R13B	NA	NA	NA	COQ4
HDAC1	NA	NA	PHB2	NA	NA	NA	NA	NA	TCIRG1	NA	NA	NA	NA	PLG	NA	NA	NA	COQ5
HERPUD1	NA	NA	PHF23	NA	NA	NA	NA	NA	TFEB	NA	NA	NA	NA	MET	NA	NA	NA	COQ6
HGF	NA	NA	PIK3C2A	NA	NA	NA	NA	NA	TMEM106B	NA	NA	NA	NA	RAF1	NA	NA	NA	COQ7
HIC1	NA	NA	PIK3C3	NA	NA	NA	NA	NA	TPP1	NA	NA	NA	NA	PARP1	NA	NA	NA	COQ8A
HIF1A	NA	NA	PIK3CA	NA	NA	NA	NA	NA	UNC13D	NA	NA	NA	NA	PRKCQ	NA	NA	NA	COQ8B
HINT1	NA	NA	PIK3CB	NA	NA	NA	NA	NA	VAMP8	NA	NA	NA	NA	BRCA2	NA	NA	NA	COQ9
HIP1	NA	NA	PIK3R2	NA	NA	NA	NA	NA	VPS33A	NA	NA	NA	NA	RB1	NA	NA	NA	COX10
HIP1R	NA	NA	PIM2	NA	NA	NA	NA	NA	VPS33B	NA	NA	NA	NA	SP1	NA	NA	NA	COX11
HIPK1	NA	NA	PINK1	NA	NA	NA	NA	NA	VPS4A	NA	NA	NA	NA	HAVCR2	NA	NA	NA	COX15
HIPK2	NA	NA	PIP4K2B	NA	NA	NA	NA	NA	ZFYVE16	NA	NA	NA	NA	DOCK1	NA	NA	NA	COX18
HMGB2	NA	NA	PIP4K2C	NA	NA	NA	NA	NA	NA	NA	NA	NA	NA	VTN	NA	NA	NA	COX19
HMOX1	NA	NA	PJVK	NA	NA	NA	NA	NA	NA	NA	NA	NA	NA	INHBB	NA	NA	NA	COX20
HNRNPK	NA	NA	PLEKHF1	NA	NA	NA	NA	NA	NA	NA	NA	NA	NA	PDCD4	NA	NA	NA	COX4I1
HRAS	NA	NA	PLK2	NA	NA	NA	NA	NA	NA	NA	NA	NA	NA	PRPF4B	NA	NA	NA	COX5A
HRK	NA	NA	PLK3	NA	NA	NA	NA	NA	NA	NA	NA	NA	NA	RANBP9	NA	NA	NA	COX5B
HSPB1	NA	NA	POLDIP2	NA	NA	NA	NA	NA	NA	NA	NA	NA	NA	SESN1	NA	NA	NA	COX6A1
HTRA2	NA	NA	PRKAA1	NA	NA	NA	NA	NA	NA	NA	NA	NA	NA	SESN3	NA	NA	NA	COX6A2
HTT	NA	NA	PRKAA2	NA	NA	NA	NA	NA	NA	NA	NA	NA	NA	ZBTB7A	NA	NA	NA	COX6B1
HYAL2	NA	NA	PRKAB1	NA	NA	NA	NA	NA	NA	NA	NA	NA	NA	MIR141	NA	NA	NA	COX6B2
HYOU1	NA	NA	PRKAB2	NA	NA	NA	NA	NA	NA	NA	NA	NA	NA	ELANE	NA	NA	NA	COX6C
ICAM1	NA	NA	PRKACA	NA	NA	NA	NA	NA	NA	NA	NA	NA	NA	KDR	NA	NA	NA	COX7A1
IFI16	NA	NA	PRKAG1	NA	NA	NA	NA	NA	NA	NA	NA	NA	NA	MDM2	NA	NA	NA	COX7A2
IFI27	NA	NA	PRKAG2	NA	NA	NA	NA	NA	NA	NA	NA	NA	NA	NFE2L2	NA	NA	NA	COX7A2L
IFI27L2	NA	NA	PRKAG3	NA	NA	NA	NA	NA	NA	NA	NA	NA	NA	ZEB1	NA	NA	NA	COX7B
IFI6	NA	NA	PRKD1	NA	NA	NA	NA	NA	NA	NA	NA	NA	NA	KL	NA	NA	NA	COX7B2
IFNB1	NA	NA	PRKN	NA	NA	NA	NA	NA	NA	NA	NA	NA	NA	PRKCI	NA	NA	NA	COX7C
IFNG	NA	NA	PSAP	NA	NA	NA	NA	NA	NA	NA	NA	NA	NA	EPHB6	NA	NA	NA	COX8A
IGF1	NA	NA	PTPN22	NA	NA	NA	NA	NA	NA	NA	NA	NA	NA	FGF2	NA	NA	NA	COX8C
IKBKE	NA	NA	PYCARD	NA	NA	NA	NA	NA	NA	NA	NA	NA	NA	HK2	NA	NA	NA	CPOX
IL12A	NA	NA	QSOX1	NA	NA	NA	NA	NA	NA	NA	NA	NA	NA	LTF	NA	NA	NA	CPS1
IL19	NA	NA	RAB39B	NA	NA	NA	NA	NA	NA	NA	NA	NA	NA	IQGAP1	NA	NA	NA	CPT1A
IL1A	NA	NA	RAB3GAP1	NA	NA	NA	NA	NA	NA	NA	NA	NA	NA	MGAT5	NA	NA	NA	CPT1B
IL1B	NA	NA	RAB7A	NA	NA	NA	NA	NA	NA	NA	NA	NA	NA	SDCBP	NA	NA	NA	CPT2
IL2	NA	NA	RAB8A	NA	NA	NA	NA	NA	NA	NA	NA	NA	NA	ABHD2	NA	NA	NA	CRAT
IL20RA	NA	NA	RALB	NA	NA	NA	NA	NA	NA	NA	NA	NA	NA	SPIB	NA	NA	NA	CRLS1
IL33	NA	NA	RASIP1	NA	NA	NA	NA	NA	NA	NA	NA	NA	NA	PDGFRB	NA	NA	NA	CROT
IL4	NA	NA	RB1CC1	NA	NA	NA	NA	NA	NA	NA	NA	NA	NA	PLAT	NA	NA	NA	CRY1
IL6R	NA	NA	RETREG1	NA	NA	NA	NA	NA	NA	NA	NA	NA	NA	TLR3	NA	NA	NA	CRYZ
IL7	NA	NA	RETREG3	NA	NA	NA	NA	NA	NA	NA	NA	NA	NA	NRAS	NA	NA	NA	CS
ING2	NA	NA	RHEB	NA	NA	NA	NA	NA	NA	NA	NA	NA	NA	ROCK1	NA	NA	NA	CYB5B
ING5	NA	NA	RIPK2	NA	NA	NA	NA	NA	NA	NA	NA	NA	NA	PAK4	NA	NA	NA	CYB5R3
INHBA	NA	NA	RMC1	NA	NA	NA	NA	NA	NA	NA	NA	NA	NA	VEGFA	NA	NA	NA	CYC1
INHBB	NA	NA	RNF152	NA	NA	NA	NA	NA	NA	NA	NA	NA	NA	CASP10	NA	NA	NA	CYCS
INS	NA	NA	RNF41	NA	NA	NA	NA	NA	NA	NA	NA	NA	NA	PIN1	NA	NA	NA	CYP11A1
ITGA6	NA	NA	RNF5	NA	NA	NA	NA	NA	NA	NA	NA	NA	NA	IL1RAP	NA	NA	NA	CYP11B1
ITGAM	NA	NA	ROCK1	NA	NA	NA	NA	NA	NA	NA	NA	NA	NA	UBE2C	NA	NA	NA	CYP11B2
ITGAV	NA	NA	RPTOR	NA	NA	NA	NA	NA	NA	NA	NA	NA	NA	YWHAZ	NA	NA	NA	CYP27A1
ITM2C	NA	NA	RRAGA	NA	NA	NA	NA	NA	NA	NA	NA	NA	NA	TWIST1	NA	NA	NA	CYP27B1
ITPR1	NA	NA	RRAGC	NA	NA	NA	NA	NA	NA	NA	NA	NA	NA	BMP6	NA	NA	NA	D2HGDH
IVNS1ABP	NA	NA	RRAGD	NA	NA	NA	NA	NA	NA	NA	NA	NA	NA	BNIP3L	NA	NA	NA	DAP3
JAK2	NA	NA	RUBCN	NA	NA	NA	NA	NA	NA	NA	NA	NA	NA	ELK1	NA	NA	NA	DARS2
JMY	NA	NA	SCFD1	NA	NA	NA	NA	NA	NA	NA	NA	NA	NA	KDM3A	NA	NA	NA	DBI
JUN	NA	NA	SCOC	NA	NA	NA	NA	NA	NA	NA	NA	NA	NA	PRDX4	NA	NA	NA	DBT
KDM1A	NA	NA	SESN1	NA	NA	NA	NA	NA	NA	NA	NA	NA	NA	BNIP3	NA	NA	NA	DCAKD
KITLG	NA	NA	SESN2	NA	NA	NA	NA	NA	NA	NA	NA	NA	NA	LMO3	NA	NA	NA	DCXR
KRT18	NA	NA	SESN3	NA	NA	NA	NA	NA	NA	NA	NA	NA	NA	ZNF32	NA	NA	NA	DDX28
KRT8	NA	NA	SH3BP4	NA	NA	NA	NA	NA	NA	NA	NA	NA	NA	HSP90B1	NA	NA	NA	DECR1
LCK	NA	NA	SH3GLB1	NA	NA	NA	NA	NA	NA	NA	NA	NA	NA	SLC2A1	NA	NA	NA	DELE1
LGALS12	NA	NA	SIRT1	NA	NA	NA	NA	NA	NA	NA	NA	NA	NA	HMOX1	NA	NA	NA	DGLUCY
LGALS3	NA	NA	SIRT2	NA	NA	NA	NA	NA	NA	NA	NA	NA	NA	PTPN11	NA	NA	NA	DGUOK
LRRK2	NA	NA	SLC38A9	NA	NA	NA	NA	NA	NA	NA	NA	NA	NA	PRKACA	NA	NA	NA	DHODH
LTBR	NA	NA	SMCR8	NA	NA	NA	NA	NA	NA	NA	NA	NA	NA	PAK3	NA	NA	NA	DHRS1
MADD	NA	NA	SMG1	NA	NA	NA	NA	NA	NA	NA	NA	NA	NA	CD36	NA	NA	NA	DHRS2
MAEL	NA	NA	SNCA	NA	NA	NA	NA	NA	NA	NA	NA	NA	NA	PIK3R2	NA	NA	NA	DHRS4
MAGEA3	NA	NA	SNRNP70	NA	NA	NA	NA	NA	NA	NA	NA	NA	NA	PPP2CA	NA	NA	NA	DHRS7B
MAP2K5	NA	NA	SNX32	NA	NA	NA	NA	NA	NA	NA	NA	NA	NA	CASP6	NA	NA	NA	DHTKD1
MAP3K5	NA	NA	SNX5	NA	NA	NA	NA	NA	NA	NA	NA	NA	NA	CDH3	NA	NA	NA	DHX30
MAPK7	NA	NA	SNX6	NA	NA	NA	NA	NA	NA	NA	NA	NA	NA	EEF2K	NA	NA	NA	DIABLO
MAPK8	NA	NA	SPTLC1	NA	NA	NA	NA	NA	NA	NA	NA	NA	NA	LRP1	NA	NA	NA	DLAT
MAPK8IP1	NA	NA	SPTLC2	NA	NA	NA	NA	NA	NA	NA	NA	NA	NA	PAK2	NA	NA	NA	DLD
MAPK8IP2	NA	NA	SQSTM1	NA	NA	NA	NA	NA	NA	NA	NA	NA	NA	PTK6	NA	NA	NA	DLST
MAPK9	NA	NA	SREBF1	NA	NA	NA	NA	NA	NA	NA	NA	NA	NA	LPAR1	NA	NA	NA	DMAC1
MARCHF7	NA	NA	SREBF2	NA	NA	NA	NA	NA	NA	NA	NA	NA	NA	TCF7L2	NA	NA	NA	DMAC2
MAZ	NA	NA	STAT3	NA	NA	NA	NA	NA	NA	NA	NA	NA	NA	CEACAM1	NA	NA	NA	DMAC2L
MCL1	NA	NA	STBD1	NA	NA	NA	NA	NA	NA	NA	NA	NA	NA	GDF2	NA	NA	NA	DMGDH
MDM2	NA	NA	STING1	NA	NA	NA	NA	NA	NA	NA	NA	NA	NA	GLO1	NA	NA	NA	DMPK
MFF	NA	NA	STK11	NA	NA	NA	NA	NA	NA	NA	NA	NA	NA	IL17A	NA	NA	NA	DNA2
MIF	NA	NA	STUB1	NA	NA	NA	NA	NA	NA	NA	NA	NA	NA	RBL2	NA	NA	NA	DNAJA3
MIR15A	NA	NA	SUPT5H	NA	NA	NA	NA	NA	NA	NA	NA	NA	NA	SIRPA	NA	NA	NA	DNAJC11
MKNK2	NA	NA	SVIP	NA	NA	NA	NA	NA	NA	NA	NA	NA	NA	VPS37A	NA	NA	NA	DNAJC15
MLH1	NA	NA	SYNPO2	NA	NA	NA	NA	NA	NA	NA	NA	NA	NA	APOBEC3G	NA	NA	NA	DNAJC19
MLLT11	NA	NA	TAB2	NA	NA	NA	NA	NA	NA	NA	NA	NA	NA	BAG1	NA	NA	NA	DNAJC28
MMP9	NA	NA	TAB3	NA	NA	NA	NA	NA	NA	NA	NA	NA	NA	RAD9A	NA	NA	NA	DNAJC30
MNT	NA	NA	TBC1D14	NA	NA	NA	NA	NA	NA	NA	NA	NA	NA	IFI27	NA	NA	NA	DNAJC4
MOAP1	NA	NA	TBC1D25	NA	NA	NA	NA	NA	NA	NA	NA	NA	NA	MEGF11	NA	NA	NA	DNM1L
MSH2	NA	NA	TBK1	NA	NA	NA	NA	NA	NA	NA	NA	NA	NA	BCL2L15	NA	NA	NA	DTYMK
MSH6	NA	NA	TEX264	NA	NA	NA	NA	NA	NA	NA	NA	NA	NA	SNAI2	NA	NA	NA	DUT
MSX1	NA	NA	TFEB	NA	NA	NA	NA	NA	NA	NA	NA	NA	NA	PTPN1	NA	NA	NA	EARS2
MUC1	NA	NA	TICAM1	NA	NA	NA	NA	NA	NA	NA	NA	NA	NA	NOTCH3	NA	NA	NA	ECH1
MYBBP1A	NA	NA	TIGAR	NA	NA	NA	NA	NA	NA	NA	NA	NA	NA	GLUD1	NA	NA	NA	ECHDC1
NACC2	NA	NA	TLK2	NA	NA	NA	NA	NA	NA	NA	NA	NA	NA	SIRT1	NA	NA	NA	ECHDC2
NANOS3	NA	NA	TMEM150A	NA	NA	NA	NA	NA	NA	NA	NA	NA	NA	FASN	NA	NA	NA	ECHDC3
NBN	NA	NA	TMEM150B	NA	NA	NA	NA	NA	NA	NA	NA	NA	NA	MYH9	NA	NA	NA	ECHS1
NCK1	NA	NA	TMEM150C	NA	NA	NA	NA	NA	NA	NA	NA	NA	NA	RPS6KB1	NA	NA	NA	ECI1
NCK2	NA	NA	TMEM39A	NA	NA	NA	NA	NA	NA	NA	NA	NA	NA	TPM1	NA	NA	NA	ECI2
NDUFA13	NA	NA	TMEM39B	NA	NA	NA	NA	NA	NA	NA	NA	NA	NA	PPP2R1A	NA	NA	NA	ECSIT
NDUFS3	NA	NA	TMEM59	NA	NA	NA	NA	NA	NA	NA	NA	NA	NA	COL4A2	NA	NA	NA	EFHD1
NFATC4	NA	NA	TOMM7	NA	NA	NA	NA	NA	NA	NA	NA	NA	NA	CTNND1	NA	NA	NA	EHHADH
NFE2L2	NA	NA	TP53	NA	NA	NA	NA	NA	NA	NA	NA	NA	NA	CD151	NA	NA	NA	ELAC2
NGF	NA	NA	TP53INP1	NA	NA	NA	NA	NA	NA	NA	NA	NA	NA	MMP11	NA	NA	NA	ENDOG
NGFR	NA	NA	TP53INP2	NA	NA	NA	NA	NA	NA	NA	NA	NA	NA	ARHGEF7	NA	NA	NA	EPHX2
NKX3-1	NA	NA	TPCN1	NA	NA	NA	NA	NA	NA	NA	NA	NA	NA	PPP2R2A	NA	NA	NA	ERAL1
NLE1	NA	NA	TPCN2	NA	NA	NA	NA	NA	NA	NA	NA	NA	NA	SEMA7A	NA	NA	NA	ETFA
NME5	NA	NA	TREM2	NA	NA	NA	NA	NA	NA	NA	NA	NA	NA	PPP2R5A	NA	NA	NA	ETFB
NMT1	NA	NA	TRIB3	NA	NA	NA	NA	NA	NA	NA	NA	NA	NA	BST2	NA	NA	NA	ETFBKMT
NOC2L	NA	NA	TRIM13	NA	NA	NA	NA	NA	NA	NA	NA	NA	NA	CCN1	NA	NA	NA	ETFDH
NOG	NA	NA	TRIM14	NA	NA	NA	NA	NA	NA	NA	NA	NA	NA	PPP2R2D	NA	NA	NA	ETFRF1
NOL3	NA	NA	TRIM21	NA	NA	NA	NA	NA	NA	NA	NA	NA	NA	SHC1	NA	NA	NA	ETHE1
NONO	NA	NA	TRIM22	NA	NA	NA	NA	NA	NA	NA	NA	NA	NA	NA	NA	NA	NA	EXD2
NOS3	NA	NA	TRIM34	NA	NA	NA	NA	NA	NA	NA	NA	NA	NA	NA	NA	NA	NA	EXOG
NOX1	NA	NA	TRIM38	NA	NA	NA	NA	NA	NA	NA	NA	NA	NA	NA	NA	NA	NA	FABP1
NR4A2	NA	NA	TRIM5	NA	NA	NA	NA	NA	NA	NA	NA	NA	NA	NA	NA	NA	NA	FAHD1
OPA1	NA	NA	TRIM6	NA	NA	NA	NA	NA	NA	NA	NA	NA	NA	NA	NA	NA	NA	FAHD2A
P2RX4	NA	NA	TRIM65	NA	NA	NA	NA	NA	NA	NA	NA	NA	NA	NA	NA	NA	NA	FAM136A
P2RX7	NA	NA	TRIM68	NA	NA	NA	NA	NA	NA	NA	NA	NA	NA	NA	NA	NA	NA	FAM162A
P4HB	NA	NA	TRIM8	NA	NA	NA	NA	NA	NA	NA	NA	NA	NA	NA	NA	NA	NA	FAM185A
PAK2	NA	NA	TRIML1	NA	NA	NA	NA	NA	NA	NA	NA	NA	NA	NA	NA	NA	NA	FAM210A
PAK5	NA	NA	TRIML2	NA	NA	NA	NA	NA	NA	NA	NA	NA	NA	NA	NA	NA	NA	FAM210B
PARK7	NA	NA	TSC1	NA	NA	NA	NA	NA	NA	NA	NA	NA	NA	NA	NA	NA	NA	FARS2
PARP1	NA	NA	TSPO	NA	NA	NA	NA	NA	NA	NA	NA	NA	NA	NA	NA	NA	NA	FASN
PARP2	NA	NA	UBA5	NA	NA	NA	NA	NA	NA	NA	NA	NA	NA	NA	NA	NA	NA	FASTK
PAWR	NA	NA	UBQLN1	NA	NA	NA	NA	NA	NA	NA	NA	NA	NA	NA	NA	NA	NA	FASTKD1
PCGF2	NA	NA	UBQLN2	NA	NA	NA	NA	NA	NA	NA	NA	NA	NA	NA	NA	NA	NA	FASTKD2
PDCD10	NA	NA	UBQLN4	NA	NA	NA	NA	NA	NA	NA	NA	NA	NA	NA	NA	NA	NA	FASTKD5
PDCD5	NA	NA	UCHL1	NA	NA	NA	NA	NA	NA	NA	NA	NA	NA	NA	NA	NA	NA	FBXL4
PDCD6	NA	NA	UFC1	NA	NA	NA	NA	NA	NA	NA	NA	NA	NA	NA	NA	NA	NA	FDPS
PDIA3	NA	NA	UFL1	NA	NA	NA	NA	NA	NA	NA	NA	NA	NA	NA	NA	NA	NA	FDX1
PDK1	NA	NA	UFM1	NA	NA	NA	NA	NA	NA	NA	NA	NA	NA	NA	NA	NA	NA	FECH
PDK2	NA	NA	ULK1	NA	NA	NA	NA	NA	NA	NA	NA	NA	NA	NA	NA	NA	NA	FH
PDPK1	NA	NA	USP10	NA	NA	NA	NA	NA	NA	NA	NA	NA	NA	NA	NA	NA	NA	FHIT
PEA15	NA	NA	USP13	NA	NA	NA	NA	NA	NA	NA	NA	NA	NA	NA	NA	NA	NA	FIS1
PELI3	NA	NA	USP30	NA	NA	NA	NA	NA	NA	NA	NA	NA	NA	NA	NA	NA	NA	FKBP10
PERP	NA	NA	USP33	NA	NA	NA	NA	NA	NA	NA	NA	NA	NA	NA	NA	NA	NA	FKBP8
PF4	NA	NA	USP36	NA	NA	NA	NA	NA	NA	NA	NA	NA	NA	NA	NA	NA	NA	FLAD1
PHIP	NA	NA	UVRAG	NA	NA	NA	NA	NA	NA	NA	NA	NA	NA	NA	NA	NA	NA	FMC1
PHLDA3	NA	NA	VDAC1	NA	NA	NA	NA	NA	NA	NA	NA	NA	NA	NA	NA	NA	NA	FOXRED1
PIAS4	NA	NA	VPS13C	NA	NA	NA	NA	NA	NA	NA	NA	NA	NA	NA	NA	NA	NA	FPGS
PIDD1	NA	NA	VPS13D	NA	NA	NA	NA	NA	NA	NA	NA	NA	NA	NA	NA	NA	NA	FTH1
PIH1D1	NA	NA	VPS26B	NA	NA	NA	NA	NA	NA	NA	NA	NA	NA	NA	NA	NA	NA	FUNDC1
PIK3R1	NA	NA	VPS35	NA	NA	NA	NA	NA	NA	NA	NA	NA	NA	NA	NA	NA	NA	FUNDC2
PINK1	NA	NA	WAC	NA	NA	NA	NA	NA	NA	NA	NA	NA	NA	NA	NA	NA	NA	FXN
PLAGL2	NA	NA	WDFY3	NA	NA	NA	NA	NA	NA	NA	NA	NA	NA	NA	NA	NA	NA	GADD45GIP1
PLAUR	NA	NA	WDR24	NA	NA	NA	NA	NA	NA	NA	NA	NA	NA	NA	NA	NA	NA	GARS1
PLEKHF1	NA	NA	WDR41	NA	NA	NA	NA	NA	NA	NA	NA	NA	NA	NA	NA	NA	NA	GATB
PLSCR3	NA	NA	WDR6	NA	NA	NA	NA	NA	NA	NA	NA	NA	NA	NA	NA	NA	NA	GATC
PMAIP1	NA	NA	WIPI2	NA	NA	NA	NA	NA	NA	NA	NA	NA	NA	NA	NA	NA	NA	GATD3A
PML	NA	NA	ZC3H12A	NA	NA	NA	NA	NA	NA	NA	NA	NA	NA	NA	NA	NA	NA	GATM
POLB	NA	NA	ZKSCAN3	NA	NA	NA	NA	NA	NA	NA	NA	NA	NA	NA	NA	NA	NA	GCAT
POU4F1	NA	NA	ZMPSTE24	NA	NA	NA	NA	NA	NA	NA	NA	NA	NA	NA	NA	NA	NA	GCDH
POU4F2	NA	NA	NA	NA	NA	NA	NA	NA	NA	NA	NA	NA	NA	NA	NA	NA	NA	GCSH
PPARD	NA	NA	NA	NA	NA	NA	NA	NA	NA	NA	NA	NA	NA	NA	NA	NA	NA	GDAP1
PPIA	NA	NA	NA	NA	NA	NA	NA	NA	NA	NA	NA	NA	NA	NA	NA	NA	NA	GFER
PPIF	NA	NA	NA	NA	NA	NA	NA	NA	NA	NA	NA	NA	NA	NA	NA	NA	NA	GFM1
PPM1F	NA	NA	NA	NA	NA	NA	NA	NA	NA	NA	NA	NA	NA	NA	NA	NA	NA	GFM2
PPP1CA	NA	NA	NA	NA	NA	NA	NA	NA	NA	NA	NA	NA	NA	NA	NA	NA	NA	GHITM
PPP1R13B	NA	NA	NA	NA	NA	NA	NA	NA	NA	NA	NA	NA	NA	NA	NA	NA	NA	GLOD4
PPP1R15A	NA	NA	NA	NA	NA	NA	NA	NA	NA	NA	NA	NA	NA	NA	NA	NA	NA	GLRX2
PPP2R1B	NA	NA	NA	NA	NA	NA	NA	NA	NA	NA	NA	NA	NA	NA	NA	NA	NA	GLRX5
PPP3CC	NA	NA	NA	NA	NA	NA	NA	NA	NA	NA	NA	NA	NA	NA	NA	NA	NA	GLS
PPP3R1	NA	NA	NA	NA	NA	NA	NA	NA	NA	NA	NA	NA	NA	NA	NA	NA	NA	GLS2
PRDX2	NA	NA	NA	NA	NA	NA	NA	NA	NA	NA	NA	NA	NA	NA	NA	NA	NA	GLUD1
PRELID1	NA	NA	NA	NA	NA	NA	NA	NA	NA	NA	NA	NA	NA	NA	NA	NA	NA	GLUD2
PRKCA	NA	NA	NA	NA	NA	NA	NA	NA	NA	NA	NA	NA	NA	NA	NA	NA	NA	GLYAT
PRKCD	NA	NA	NA	NA	NA	NA	NA	NA	NA	NA	NA	NA	NA	NA	NA	NA	NA	GLYCTK
PRKDC	NA	NA	NA	NA	NA	NA	NA	NA	NA	NA	NA	NA	NA	NA	NA	NA	NA	GOLPH3
PRKN	NA	NA	NA	NA	NA	NA	NA	NA	NA	NA	NA	NA	NA	NA	NA	NA	NA	GOT2
PRKRA	NA	NA	NA	NA	NA	NA	NA	NA	NA	NA	NA	NA	NA	NA	NA	NA	NA	GPAM
PRODH	NA	NA	NA	NA	NA	NA	NA	NA	NA	NA	NA	NA	NA	NA	NA	NA	NA	GPD2
PSEN1	NA	NA	NA	NA	NA	NA	NA	NA	NA	NA	NA	NA	NA	NA	NA	NA	NA	GPT2
PSMD10	NA	NA	NA	NA	NA	NA	NA	NA	NA	NA	NA	NA	NA	NA	NA	NA	NA	GPX1
PSME3	NA	NA	NA	NA	NA	NA	NA	NA	NA	NA	NA	NA	NA	NA	NA	NA	NA	GPX4
PTEN	NA	NA	NA	NA	NA	NA	NA	NA	NA	NA	NA	NA	NA	NA	NA	NA	NA	GRHPR
PTGIS	NA	NA	NA	NA	NA	NA	NA	NA	NA	NA	NA	NA	NA	NA	NA	NA	NA	GRPEL1
PTH	NA	NA	NA	NA	NA	NA	NA	NA	NA	NA	NA	NA	NA	NA	NA	NA	NA	GRPEL2
PTPMT1	NA	NA	NA	NA	NA	NA	NA	NA	NA	NA	NA	NA	NA	NA	NA	NA	NA	GRSF1
PTPN1	NA	NA	NA	NA	NA	NA	NA	NA	NA	NA	NA	NA	NA	NA	NA	NA	NA	GSR
PTPN2	NA	NA	NA	NA	NA	NA	NA	NA	NA	NA	NA	NA	NA	NA	NA	NA	NA	GSTK1
PTPRC	NA	NA	NA	NA	NA	NA	NA	NA	NA	NA	NA	NA	NA	NA	NA	NA	NA	GSTZ1
PTTG1IP	NA	NA	NA	NA	NA	NA	NA	NA	NA	NA	NA	NA	NA	NA	NA	NA	NA	GTPBP10
PYCARD	NA	NA	NA	NA	NA	NA	NA	NA	NA	NA	NA	NA	NA	NA	NA	NA	NA	GTPBP3
QARS1	NA	NA	NA	NA	NA	NA	NA	NA	NA	NA	NA	NA	NA	NA	NA	NA	NA	GUF1
RACK1	NA	NA	NA	NA	NA	NA	NA	NA	NA	NA	NA	NA	NA	NA	NA	NA	NA	GUK1
RAF1	NA	NA	NA	NA	NA	NA	NA	NA	NA	NA	NA	NA	NA	NA	NA	NA	NA	HADH
RB1	NA	NA	NA	NA	NA	NA	NA	NA	NA	NA	NA	NA	NA	NA	NA	NA	NA	HADHA
RB1CC1	NA	NA	NA	NA	NA	NA	NA	NA	NA	NA	NA	NA	NA	NA	NA	NA	NA	HADHB
RBCK1	NA	NA	NA	NA	NA	NA	NA	NA	NA	NA	NA	NA	NA	NA	NA	NA	NA	HAGH
RELA	NA	NA	NA	NA	NA	NA	NA	NA	NA	NA	NA	NA	NA	NA	NA	NA	NA	HAO2
RET	NA	NA	NA	NA	NA	NA	NA	NA	NA	NA	NA	NA	NA	NA	NA	NA	NA	HARS2
RFFL	NA	NA	NA	NA	NA	NA	NA	NA	NA	NA	NA	NA	NA	NA	NA	NA	NA	HCCS
RHOT1	NA	NA	NA	NA	NA	NA	NA	NA	NA	NA	NA	NA	NA	NA	NA	NA	NA	HDHD3
RHOT2	NA	NA	NA	NA	NA	NA	NA	NA	NA	NA	NA	NA	NA	NA	NA	NA	NA	HDHD5
RIPK1	NA	NA	NA	NA	NA	NA	NA	NA	NA	NA	NA	NA	NA	NA	NA	NA	NA	HEBP1
RIPK3	NA	NA	NA	NA	NA	NA	NA	NA	NA	NA	NA	NA	NA	NA	NA	NA	NA	HEMK1
RNF183	NA	NA	NA	NA	NA	NA	NA	NA	NA	NA	NA	NA	NA	NA	NA	NA	NA	HIBADH
RNF186	NA	NA	NA	NA	NA	NA	NA	NA	NA	NA	NA	NA	NA	NA	NA	NA	NA	HIBCH
RNF34	NA	NA	NA	NA	NA	NA	NA	NA	NA	NA	NA	NA	NA	NA	NA	NA	NA	HIGD1A
RNF41	NA	NA	NA	NA	NA	NA	NA	NA	NA	NA	NA	NA	NA	NA	NA	NA	NA	HIGD2A
RPL11	NA	NA	NA	NA	NA	NA	NA	NA	NA	NA	NA	NA	NA	NA	NA	NA	NA	HINT1
RPL26	NA	NA	NA	NA	NA	NA	NA	NA	NA	NA	NA	NA	NA	NA	NA	NA	NA	HINT2
RPS27L	NA	NA	NA	NA	NA	NA	NA	NA	NA	NA	NA	NA	NA	NA	NA	NA	NA	HINT3
RPS3	NA	NA	NA	NA	NA	NA	NA	NA	NA	NA	NA	NA	NA	NA	NA	NA	NA	HMGCL
RPS6KB1	NA	NA	NA	NA	NA	NA	NA	NA	NA	NA	NA	NA	NA	NA	NA	NA	NA	HMGCS2
RPS7	NA	NA	NA	NA	NA	NA	NA	NA	NA	NA	NA	NA	NA	NA	NA	NA	NA	HOGA1
RRP8	NA	NA	NA	NA	NA	NA	NA	NA	NA	NA	NA	NA	NA	NA	NA	NA	NA	HPDL
RTKN2	NA	NA	NA	NA	NA	NA	NA	NA	NA	NA	NA	NA	NA	NA	NA	NA	NA	HSD17B4
S100A8	NA	NA	NA	NA	NA	NA	NA	NA	NA	NA	NA	NA	NA	NA	NA	NA	NA	HSD17B8
S100A9	NA	NA	NA	NA	NA	NA	NA	NA	NA	NA	NA	NA	NA	NA	NA	NA	NA	HSDL1
SCN2A	NA	NA	NA	NA	NA	NA	NA	NA	NA	NA	NA	NA	NA	NA	NA	NA	NA	HSDL2
SELENOS	NA	NA	NA	NA	NA	NA	NA	NA	NA	NA	NA	NA	NA	NA	NA	NA	NA	HSPA9
SENP1	NA	NA	NA	NA	NA	NA	NA	NA	NA	NA	NA	NA	NA	NA	NA	NA	NA	HSPD1
SEPTIN4	NA	NA	NA	NA	NA	NA	NA	NA	NA	NA	NA	NA	NA	NA	NA	NA	NA	HSPE1
SERINC3	NA	NA	NA	NA	NA	NA	NA	NA	NA	NA	NA	NA	NA	NA	NA	NA	NA	HTATIP2
SERPINE1	NA	NA	NA	NA	NA	NA	NA	NA	NA	NA	NA	NA	NA	NA	NA	NA	NA	HTRA2
SFN	NA	NA	NA	NA	NA	NA	NA	NA	NA	NA	NA	NA	NA	NA	NA	NA	NA	IARS2
SFPQ	NA	NA	NA	NA	NA	NA	NA	NA	NA	NA	NA	NA	NA	NA	NA	NA	NA	IBA57
SFRP1	NA	NA	NA	NA	NA	NA	NA	NA	NA	NA	NA	NA	NA	NA	NA	NA	NA	IDE
SFRP2	NA	NA	NA	NA	NA	NA	NA	NA	NA	NA	NA	NA	NA	NA	NA	NA	NA	IDH2
SGMS1	NA	NA	NA	NA	NA	NA	NA	NA	NA	NA	NA	NA	NA	NA	NA	NA	NA	IDH3A
SGPL1	NA	NA	NA	NA	NA	NA	NA	NA	NA	NA	NA	NA	NA	NA	NA	NA	NA	IDH3B
SGPP1	NA	NA	NA	NA	NA	NA	NA	NA	NA	NA	NA	NA	NA	NA	NA	NA	NA	IDH3G
SH3RF1	NA	NA	NA	NA	NA	NA	NA	NA	NA	NA	NA	NA	NA	NA	NA	NA	NA	IDI1
SHH	NA	NA	NA	NA	NA	NA	NA	NA	NA	NA	NA	NA	NA	NA	NA	NA	NA	IFI27
SHISA5	NA	NA	NA	NA	NA	NA	NA	NA	NA	NA	NA	NA	NA	NA	NA	NA	NA	IMMP1L
SIAH1	NA	NA	NA	NA	NA	NA	NA	NA	NA	NA	NA	NA	NA	NA	NA	NA	NA	IMMP2L
SIAH2	NA	NA	NA	NA	NA	NA	NA	NA	NA	NA	NA	NA	NA	NA	NA	NA	NA	IMMT
SIRT1	NA	NA	NA	NA	NA	NA	NA	NA	NA	NA	NA	NA	NA	NA	NA	NA	NA	ISCA1
SIVA1	NA	NA	NA	NA	NA	NA	NA	NA	NA	NA	NA	NA	NA	NA	NA	NA	NA	ISCA2
SKIL	NA	NA	NA	NA	NA	NA	NA	NA	NA	NA	NA	NA	NA	NA	NA	NA	NA	ISCU
SLC25A5	NA	NA	NA	NA	NA	NA	NA	NA	NA	NA	NA	NA	NA	NA	NA	NA	NA	ISOC2
SLC35F6	NA	NA	NA	NA	NA	NA	NA	NA	NA	NA	NA	NA	NA	NA	NA	NA	NA	IVD
SLC9A3R1	NA	NA	NA	NA	NA	NA	NA	NA	NA	NA	NA	NA	NA	NA	NA	NA	NA	KARS1
SMAD3	NA	NA	NA	NA	NA	NA	NA	NA	NA	NA	NA	NA	NA	NA	NA	NA	NA	KMO
SNAI1	NA	NA	NA	NA	NA	NA	NA	NA	NA	NA	NA	NA	NA	NA	NA	NA	NA	KYAT3
SNAI2	NA	NA	NA	NA	NA	NA	NA	NA	NA	NA	NA	NA	NA	NA	NA	NA	NA	L2HGDH
SNW1	NA	NA	NA	NA	NA	NA	NA	NA	NA	NA	NA	NA	NA	NA	NA	NA	NA	LACTB
SOD1	NA	NA	NA	NA	NA	NA	NA	NA	NA	NA	NA	NA	NA	NA	NA	NA	NA	LACTB2
SOD2	NA	NA	NA	NA	NA	NA	NA	NA	NA	NA	NA	NA	NA	NA	NA	NA	NA	LAP3
SORT1	NA	NA	NA	NA	NA	NA	NA	NA	NA	NA	NA	NA	NA	NA	NA	NA	NA	LARS2
SP100	NA	NA	NA	NA	NA	NA	NA	NA	NA	NA	NA	NA	NA	NA	NA	NA	NA	LDHAL6B
SRC	NA	NA	NA	NA	NA	NA	NA	NA	NA	NA	NA	NA	NA	NA	NA	NA	NA	LDHB
SRPX	NA	NA	NA	NA	NA	NA	NA	NA	NA	NA	NA	NA	NA	NA	NA	NA	NA	LDHD
SST	NA	NA	NA	NA	NA	NA	NA	NA	NA	NA	NA	NA	NA	NA	NA	NA	NA	LETM1
SSTR3	NA	NA	NA	NA	NA	NA	NA	NA	NA	NA	NA	NA	NA	NA	NA	NA	NA	LETM2
STK11	NA	NA	NA	NA	NA	NA	NA	NA	NA	NA	NA	NA	NA	NA	NA	NA	NA	LETMD1
STK24	NA	NA	NA	NA	NA	NA	NA	NA	NA	NA	NA	NA	NA	NA	NA	NA	NA	LIG3
STK25	NA	NA	NA	NA	NA	NA	NA	NA	NA	NA	NA	NA	NA	NA	NA	NA	NA	LIPT1
STK3	NA	NA	NA	NA	NA	NA	NA	NA	NA	NA	NA	NA	NA	NA	NA	NA	NA	LONP1
STK4	NA	NA	NA	NA	NA	NA	NA	NA	NA	NA	NA	NA	NA	NA	NA	NA	NA	LRPPRC
STRADB	NA	NA	NA	NA	NA	NA	NA	NA	NA	NA	NA	NA	NA	NA	NA	NA	NA	LYPLA1
STX4	NA	NA	NA	NA	NA	NA	NA	NA	NA	NA	NA	NA	NA	NA	NA	NA	NA	LYPLAL1
STYXL1	NA	NA	NA	NA	NA	NA	NA	NA	NA	NA	NA	NA	NA	NA	NA	NA	NA	LYRM1
SYVN1	NA	NA	NA	NA	NA	NA	NA	NA	NA	NA	NA	NA	NA	NA	NA	NA	NA	LYRM2
TAF9	NA	NA	NA	NA	NA	NA	NA	NA	NA	NA	NA	NA	NA	NA	NA	NA	NA	LYRM4
TCF7L2	NA	NA	NA	NA	NA	NA	NA	NA	NA	NA	NA	NA	NA	NA	NA	NA	NA	MACROD1
TERT	NA	NA	NA	NA	NA	NA	NA	NA	NA	NA	NA	NA	NA	NA	NA	NA	NA	MAIP1
TFDP1	NA	NA	NA	NA	NA	NA	NA	NA	NA	NA	NA	NA	NA	NA	NA	NA	NA	MALSU1
TFDP2	NA	NA	NA	NA	NA	NA	NA	NA	NA	NA	NA	NA	NA	NA	NA	NA	NA	MAOA
TFPT	NA	NA	NA	NA	NA	NA	NA	NA	NA	NA	NA	NA	NA	NA	NA	NA	NA	MAOB
TGFB1	NA	NA	NA	NA	NA	NA	NA	NA	NA	NA	NA	NA	NA	NA	NA	NA	NA	MARCHF5
TGFB2	NA	NA	NA	NA	NA	NA	NA	NA	NA	NA	NA	NA	NA	NA	NA	NA	NA	MARS2
TGFBR1	NA	NA	NA	NA	NA	NA	NA	NA	NA	NA	NA	NA	NA	NA	NA	NA	NA	MCAT
THBS1	NA	NA	NA	NA	NA	NA	NA	NA	NA	NA	NA	NA	NA	NA	NA	NA	NA	MCCC1
TICAM1	NA	NA	NA	NA	NA	NA	NA	NA	NA	NA	NA	NA	NA	NA	NA	NA	NA	MCCC2
TICAM2	NA	NA	NA	NA	NA	NA	NA	NA	NA	NA	NA	NA	NA	NA	NA	NA	NA	MCEE
TIMM50	NA	NA	NA	NA	NA	NA	NA	NA	NA	NA	NA	NA	NA	NA	NA	NA	NA	MCL1
TIMP3	NA	NA	NA	NA	NA	NA	NA	NA	NA	NA	NA	NA	NA	NA	NA	NA	NA	MCRIP2
TLR3	NA	NA	NA	NA	NA	NA	NA	NA	NA	NA	NA	NA	NA	NA	NA	NA	NA	MCU
TLR4	NA	NA	NA	NA	NA	NA	NA	NA	NA	NA	NA	NA	NA	NA	NA	NA	NA	MDH2
TM2D1	NA	NA	NA	NA	NA	NA	NA	NA	NA	NA	NA	NA	NA	NA	NA	NA	NA	ME2
TMBIM1	NA	NA	NA	NA	NA	NA	NA	NA	NA	NA	NA	NA	NA	NA	NA	NA	NA	ME3
TMBIM6	NA	NA	NA	NA	NA	NA	NA	NA	NA	NA	NA	NA	NA	NA	NA	NA	NA	METAP1D
TMC8	NA	NA	NA	NA	NA	NA	NA	NA	NA	NA	NA	NA	NA	NA	NA	NA	NA	METTL15
TMEM102	NA	NA	NA	NA	NA	NA	NA	NA	NA	NA	NA	NA	NA	NA	NA	NA	NA	METTL17
TMEM109	NA	NA	NA	NA	NA	NA	NA	NA	NA	NA	NA	NA	NA	NA	NA	NA	NA	METTL4
TMEM117	NA	NA	NA	NA	NA	NA	NA	NA	NA	NA	NA	NA	NA	NA	NA	NA	NA	METTL8
TMEM14A	NA	NA	NA	NA	NA	NA	NA	NA	NA	NA	NA	NA	NA	NA	NA	NA	NA	MFF
TMEM161A	NA	NA	NA	NA	NA	NA	NA	NA	NA	NA	NA	NA	NA	NA	NA	NA	NA	MFN1
TNF	NA	NA	NA	NA	NA	NA	NA	NA	NA	NA	NA	NA	NA	NA	NA	NA	NA	MFN2
TNFAIP3	NA	NA	NA	NA	NA	NA	NA	NA	NA	NA	NA	NA	NA	NA	NA	NA	NA	MGARP
TNFRSF10A	NA	NA	NA	NA	NA	NA	NA	NA	NA	NA	NA	NA	NA	NA	NA	NA	NA	MGME1
TNFRSF10B	NA	NA	NA	NA	NA	NA	NA	NA	NA	NA	NA	NA	NA	NA	NA	NA	NA	MGST1
TNFRSF10C	NA	NA	NA	NA	NA	NA	NA	NA	NA	NA	NA	NA	NA	NA	NA	NA	NA	MGST3
TNFRSF1A	NA	NA	NA	NA	NA	NA	NA	NA	NA	NA	NA	NA	NA	NA	NA	NA	NA	MICOS10
TNFRSF1B	NA	NA	NA	NA	NA	NA	NA	NA	NA	NA	NA	NA	NA	NA	NA	NA	NA	MICOS13
TNFRSF25	NA	NA	NA	NA	NA	NA	NA	NA	NA	NA	NA	NA	NA	NA	NA	NA	NA	MICU1
TNFSF10	NA	NA	NA	NA	NA	NA	NA	NA	NA	NA	NA	NA	NA	NA	NA	NA	NA	MICU2
TNFSF12	NA	NA	NA	NA	NA	NA	NA	NA	NA	NA	NA	NA	NA	NA	NA	NA	NA	MICU3
TOPORS	NA	NA	NA	NA	NA	NA	NA	NA	NA	NA	NA	NA	NA	NA	NA	NA	NA	MIEF1
TP53	NA	NA	NA	NA	NA	NA	NA	NA	NA	NA	NA	NA	NA	NA	NA	NA	NA	MIEF2
TP53BP2	NA	NA	NA	NA	NA	NA	NA	NA	NA	NA	NA	NA	NA	NA	NA	NA	NA	MIGA1
TP63	NA	NA	NA	NA	NA	NA	NA	NA	NA	NA	NA	NA	NA	NA	NA	NA	NA	MIGA2
TP73	NA	NA	NA	NA	NA	NA	NA	NA	NA	NA	NA	NA	NA	NA	NA	NA	NA	MIPEP
TPD52L1	NA	NA	NA	NA	NA	NA	NA	NA	NA	NA	NA	NA	NA	NA	NA	NA	NA	MLYCD
TPT1	NA	NA	NA	NA	NA	NA	NA	NA	NA	NA	NA	NA	NA	NA	NA	NA	NA	MMAA
TRADD	NA	NA	NA	NA	NA	NA	NA	NA	NA	NA	NA	NA	NA	NA	NA	NA	NA	MMAB
TRAF1	NA	NA	NA	NA	NA	NA	NA	NA	NA	NA	NA	NA	NA	NA	NA	NA	NA	MMADHC
TRAF7	NA	NA	NA	NA	NA	NA	NA	NA	NA	NA	NA	NA	NA	NA	NA	NA	NA	MMUT
TRAP1	NA	NA	NA	NA	NA	NA	NA	NA	NA	NA	NA	NA	NA	NA	NA	NA	NA	MOCS1
TRIAP1	NA	NA	NA	NA	NA	NA	NA	NA	NA	NA	NA	NA	NA	NA	NA	NA	NA	MPC1
TRIB3	NA	NA	NA	NA	NA	NA	NA	NA	NA	NA	NA	NA	NA	NA	NA	NA	NA	MPC2
TRIM32	NA	NA	NA	NA	NA	NA	NA	NA	NA	NA	NA	NA	NA	NA	NA	NA	NA	MPST
TRIM39	NA	NA	NA	NA	NA	NA	NA	NA	NA	NA	NA	NA	NA	NA	NA	NA	NA	MPV17
TXNDC12	NA	NA	NA	NA	NA	NA	NA	NA	NA	NA	NA	NA	NA	NA	NA	NA	NA	MPV17L2
UACA	NA	NA	NA	NA	NA	NA	NA	NA	NA	NA	NA	NA	NA	NA	NA	NA	NA	MRM2
UBB	NA	NA	NA	NA	NA	NA	NA	NA	NA	NA	NA	NA	NA	NA	NA	NA	NA	MRM3
UBE2K	NA	NA	NA	NA	NA	NA	NA	NA	NA	NA	NA	NA	NA	NA	NA	NA	NA	MRPL1
UBE4B	NA	NA	NA	NA	NA	NA	NA	NA	NA	NA	NA	NA	NA	NA	NA	NA	NA	MRPL10
UBQLN1	NA	NA	NA	NA	NA	NA	NA	NA	NA	NA	NA	NA	NA	NA	NA	NA	NA	MRPL11
UMOD	NA	NA	NA	NA	NA	NA	NA	NA	NA	NA	NA	NA	NA	NA	NA	NA	NA	MRPL12
UNC5B	NA	NA	NA	NA	NA	NA	NA	NA	NA	NA	NA	NA	NA	NA	NA	NA	NA	MRPL13
URI1	NA	NA	NA	NA	NA	NA	NA	NA	NA	NA	NA	NA	NA	NA	NA	NA	NA	MRPL14
USP28	NA	NA	NA	NA	NA	NA	NA	NA	NA	NA	NA	NA	NA	NA	NA	NA	NA	MRPL15
USP47	NA	NA	NA	NA	NA	NA	NA	NA	NA	NA	NA	NA	NA	NA	NA	NA	NA	MRPL16
VDAC2	NA	NA	NA	NA	NA	NA	NA	NA	NA	NA	NA	NA	NA	NA	NA	NA	NA	MRPL17
VNN1	NA	NA	NA	NA	NA	NA	NA	NA	NA	NA	NA	NA	NA	NA	NA	NA	NA	MRPL18
WDR35	NA	NA	NA	NA	NA	NA	NA	NA	NA	NA	NA	NA	NA	NA	NA	NA	NA	MRPL19
WNT4	NA	NA	NA	NA	NA	NA	NA	NA	NA	NA	NA	NA	NA	NA	NA	NA	NA	MRPL2
WWOX	NA	NA	NA	NA	NA	NA	NA	NA	NA	NA	NA	NA	NA	NA	NA	NA	NA	MRPL20
XBP1	NA	NA	NA	NA	NA	NA	NA	NA	NA	NA	NA	NA	NA	NA	NA	NA	NA	MRPL21
YAP1	NA	NA	NA	NA	NA	NA	NA	NA	NA	NA	NA	NA	NA	NA	NA	NA	NA	MRPL22
YWHAB	NA	NA	NA	NA	NA	NA	NA	NA	NA	NA	NA	NA	NA	NA	NA	NA	NA	MRPL23
YWHAE	NA	NA	NA	NA	NA	NA	NA	NA	NA	NA	NA	NA	NA	NA	NA	NA	NA	MRPL24
YWHAG	NA	NA	NA	NA	NA	NA	NA	NA	NA	NA	NA	NA	NA	NA	NA	NA	NA	MRPL27
YWHAH	NA	NA	NA	NA	NA	NA	NA	NA	NA	NA	NA	NA	NA	NA	NA	NA	NA	MRPL28
YWHAQ	NA	NA	NA	NA	NA	NA	NA	NA	NA	NA	NA	NA	NA	NA	NA	NA	NA	MRPL3
YWHAZ	NA	NA	NA	NA	NA	NA	NA	NA	NA	NA	NA	NA	NA	NA	NA	NA	NA	MRPL30
ZC3HC1	NA	NA	NA	NA	NA	NA	NA	NA	NA	NA	NA	NA	NA	NA	NA	NA	NA	MRPL33
ZDHHC3	NA	NA	NA	NA	NA	NA	NA	NA	NA	NA	NA	NA	NA	NA	NA	NA	NA	MRPL34
ZMYND11	NA	NA	NA	NA	NA	NA	NA	NA	NA	NA	NA	NA	NA	NA	NA	NA	NA	MRPL35
ZNF205	NA	NA	NA	NA	NA	NA	NA	NA	NA	NA	NA	NA	NA	NA	NA	NA	NA	MRPL36
ZNF385A	NA	NA	NA	NA	NA	NA	NA	NA	NA	NA	NA	NA	NA	NA	NA	NA	NA	MRPL37
ZNF385B	NA	NA	NA	NA	NA	NA	NA	NA	NA	NA	NA	NA	NA	NA	NA	NA	NA	MRPL38
ZNF622	NA	NA	NA	NA	NA	NA	NA	NA	NA	NA	NA	NA	NA	NA	NA	NA	NA	MRPL39
ZSWIM2	NA	NA	NA	NA	NA	NA	NA	NA	NA	NA	NA	NA	NA	NA	NA	NA	NA	MRPL4
NA	NA	NA	NA	NA	NA	NA	NA	NA	NA	NA	NA	NA	NA	NA	NA	NA	NA	MRPL40
NA	NA	NA	NA	NA	NA	NA	NA	NA	NA	NA	NA	NA	NA	NA	NA	NA	NA	MRPL41
NA	NA	NA	NA	NA	NA	NA	NA	NA	NA	NA	NA	NA	NA	NA	NA	NA	NA	MRPL42
NA	NA	NA	NA	NA	NA	NA	NA	NA	NA	NA	NA	NA	NA	NA	NA	NA	NA	MRPL43
NA	NA	NA	NA	NA	NA	NA	NA	NA	NA	NA	NA	NA	NA	NA	NA	NA	NA	MRPL44
NA	NA	NA	NA	NA	NA	NA	NA	NA	NA	NA	NA	NA	NA	NA	NA	NA	NA	MRPL45
NA	NA	NA	NA	NA	NA	NA	NA	NA	NA	NA	NA	NA	NA	NA	NA	NA	NA	MRPL46
NA	NA	NA	NA	NA	NA	NA	NA	NA	NA	NA	NA	NA	NA	NA	NA	NA	NA	MRPL47
NA	NA	NA	NA	NA	NA	NA	NA	NA	NA	NA	NA	NA	NA	NA	NA	NA	NA	MRPL48
NA	NA	NA	NA	NA	NA	NA	NA	NA	NA	NA	NA	NA	NA	NA	NA	NA	NA	MRPL49
NA	NA	NA	NA	NA	NA	NA	NA	NA	NA	NA	NA	NA	NA	NA	NA	NA	NA	MRPL50
NA	NA	NA	NA	NA	NA	NA	NA	NA	NA	NA	NA	NA	NA	NA	NA	NA	NA	MRPL51
NA	NA	NA	NA	NA	NA	NA	NA	NA	NA	NA	NA	NA	NA	NA	NA	NA	NA	MRPL52
NA	NA	NA	NA	NA	NA	NA	NA	NA	NA	NA	NA	NA	NA	NA	NA	NA	NA	MRPL53
NA	NA	NA	NA	NA	NA	NA	NA	NA	NA	NA	NA	NA	NA	NA	NA	NA	NA	MRPL54
NA	NA	NA	NA	NA	NA	NA	NA	NA	NA	NA	NA	NA	NA	NA	NA	NA	NA	MRPL55
NA	NA	NA	NA	NA	NA	NA	NA	NA	NA	NA	NA	NA	NA	NA	NA	NA	NA	MRPL57
NA	NA	NA	NA	NA	NA	NA	NA	NA	NA	NA	NA	NA	NA	NA	NA	NA	NA	MRPL58
NA	NA	NA	NA	NA	NA	NA	NA	NA	NA	NA	NA	NA	NA	NA	NA	NA	NA	MRPL9
NA	NA	NA	NA	NA	NA	NA	NA	NA	NA	NA	NA	NA	NA	NA	NA	NA	NA	MRPS10
NA	NA	NA	NA	NA	NA	NA	NA	NA	NA	NA	NA	NA	NA	NA	NA	NA	NA	MRPS11
NA	NA	NA	NA	NA	NA	NA	NA	NA	NA	NA	NA	NA	NA	NA	NA	NA	NA	MRPS14
NA	NA	NA	NA	NA	NA	NA	NA	NA	NA	NA	NA	NA	NA	NA	NA	NA	NA	MRPS15
NA	NA	NA	NA	NA	NA	NA	NA	NA	NA	NA	NA	NA	NA	NA	NA	NA	NA	MRPS16
NA	NA	NA	NA	NA	NA	NA	NA	NA	NA	NA	NA	NA	NA	NA	NA	NA	NA	MRPS18A
NA	NA	NA	NA	NA	NA	NA	NA	NA	NA	NA	NA	NA	NA	NA	NA	NA	NA	MRPS18B
NA	NA	NA	NA	NA	NA	NA	NA	NA	NA	NA	NA	NA	NA	NA	NA	NA	NA	MRPS18C
NA	NA	NA	NA	NA	NA	NA	NA	NA	NA	NA	NA	NA	NA	NA	NA	NA	NA	MRPS2
NA	NA	NA	NA	NA	NA	NA	NA	NA	NA	NA	NA	NA	NA	NA	NA	NA	NA	MRPS21
NA	NA	NA	NA	NA	NA	NA	NA	NA	NA	NA	NA	NA	NA	NA	NA	NA	NA	MRPS22
NA	NA	NA	NA	NA	NA	NA	NA	NA	NA	NA	NA	NA	NA	NA	NA	NA	NA	MRPS23
NA	NA	NA	NA	NA	NA	NA	NA	NA	NA	NA	NA	NA	NA	NA	NA	NA	NA	MRPS24
NA	NA	NA	NA	NA	NA	NA	NA	NA	NA	NA	NA	NA	NA	NA	NA	NA	NA	MRPS25
NA	NA	NA	NA	NA	NA	NA	NA	NA	NA	NA	NA	NA	NA	NA	NA	NA	NA	MRPS26
NA	NA	NA	NA	NA	NA	NA	NA	NA	NA	NA	NA	NA	NA	NA	NA	NA	NA	MRPS27
NA	NA	NA	NA	NA	NA	NA	NA	NA	NA	NA	NA	NA	NA	NA	NA	NA	NA	MRPS28
NA	NA	NA	NA	NA	NA	NA	NA	NA	NA	NA	NA	NA	NA	NA	NA	NA	NA	MRPS30
NA	NA	NA	NA	NA	NA	NA	NA	NA	NA	NA	NA	NA	NA	NA	NA	NA	NA	MRPS31
NA	NA	NA	NA	NA	NA	NA	NA	NA	NA	NA	NA	NA	NA	NA	NA	NA	NA	MRPS33
NA	NA	NA	NA	NA	NA	NA	NA	NA	NA	NA	NA	NA	NA	NA	NA	NA	NA	MRPS34
NA	NA	NA	NA	NA	NA	NA	NA	NA	NA	NA	NA	NA	NA	NA	NA	NA	NA	MRPS35
NA	NA	NA	NA	NA	NA	NA	NA	NA	NA	NA	NA	NA	NA	NA	NA	NA	NA	MRPS36
NA	NA	NA	NA	NA	NA	NA	NA	NA	NA	NA	NA	NA	NA	NA	NA	NA	NA	MRPS5
NA	NA	NA	NA	NA	NA	NA	NA	NA	NA	NA	NA	NA	NA	NA	NA	NA	NA	MRPS6
NA	NA	NA	NA	NA	NA	NA	NA	NA	NA	NA	NA	NA	NA	NA	NA	NA	NA	MRPS7
NA	NA	NA	NA	NA	NA	NA	NA	NA	NA	NA	NA	NA	NA	NA	NA	NA	NA	MRPS9
NA	NA	NA	NA	NA	NA	NA	NA	NA	NA	NA	NA	NA	NA	NA	NA	NA	NA	MRRF
NA	NA	NA	NA	NA	NA	NA	NA	NA	NA	NA	NA	NA	NA	NA	NA	NA	NA	MRS2
NA	NA	NA	NA	NA	NA	NA	NA	NA	NA	NA	NA	NA	NA	NA	NA	NA	NA	MSRA
NA	NA	NA	NA	NA	NA	NA	NA	NA	NA	NA	NA	NA	NA	NA	NA	NA	NA	MSRB2
NA	NA	NA	NA	NA	NA	NA	NA	NA	NA	NA	NA	NA	NA	NA	NA	NA	NA	MSRB3
NA	NA	NA	NA	NA	NA	NA	NA	NA	NA	NA	NA	NA	NA	NA	NA	NA	NA	MTCH1
NA	NA	NA	NA	NA	NA	NA	NA	NA	NA	NA	NA	NA	NA	NA	NA	NA	NA	MTCH2
NA	NA	NA	NA	NA	NA	NA	NA	NA	NA	NA	NA	NA	NA	NA	NA	NA	NA	MTERF1
NA	NA	NA	NA	NA	NA	NA	NA	NA	NA	NA	NA	NA	NA	NA	NA	NA	NA	MTERF2
NA	NA	NA	NA	NA	NA	NA	NA	NA	NA	NA	NA	NA	NA	NA	NA	NA	NA	MTERF4
NA	NA	NA	NA	NA	NA	NA	NA	NA	NA	NA	NA	NA	NA	NA	NA	NA	NA	MTFMT
NA	NA	NA	NA	NA	NA	NA	NA	NA	NA	NA	NA	NA	NA	NA	NA	NA	NA	MTFR1
NA	NA	NA	NA	NA	NA	NA	NA	NA	NA	NA	NA	NA	NA	NA	NA	NA	NA	MTFR1L
NA	NA	NA	NA	NA	NA	NA	NA	NA	NA	NA	NA	NA	NA	NA	NA	NA	NA	MTFR2
NA	NA	NA	NA	NA	NA	NA	NA	NA	NA	NA	NA	NA	NA	NA	NA	NA	NA	MTG1
NA	NA	NA	NA	NA	NA	NA	NA	NA	NA	NA	NA	NA	NA	NA	NA	NA	NA	MTG2
NA	NA	NA	NA	NA	NA	NA	NA	NA	NA	NA	NA	NA	NA	NA	NA	NA	NA	MTHFD1L
NA	NA	NA	NA	NA	NA	NA	NA	NA	NA	NA	NA	NA	NA	NA	NA	NA	NA	MTHFD2
NA	NA	NA	NA	NA	NA	NA	NA	NA	NA	NA	NA	NA	NA	NA	NA	NA	NA	MTHFD2L
NA	NA	NA	NA	NA	NA	NA	NA	NA	NA	NA	NA	NA	NA	NA	NA	NA	NA	MTHFS
NA	NA	NA	NA	NA	NA	NA	NA	NA	NA	NA	NA	NA	NA	NA	NA	NA	NA	MTIF2
NA	NA	NA	NA	NA	NA	NA	NA	NA	NA	NA	NA	NA	NA	NA	NA	NA	NA	MTIF3
NA	NA	NA	NA	NA	NA	NA	NA	NA	NA	NA	NA	NA	NA	NA	NA	NA	NA	MTO1
NA	NA	NA	NA	NA	NA	NA	NA	NA	NA	NA	NA	NA	NA	NA	NA	NA	NA	MTRES1
NA	NA	NA	NA	NA	NA	NA	NA	NA	NA	NA	NA	NA	NA	NA	NA	NA	NA	MTRF1
NA	NA	NA	NA	NA	NA	NA	NA	NA	NA	NA	NA	NA	NA	NA	NA	NA	NA	MTRF1L
NA	NA	NA	NA	NA	NA	NA	NA	NA	NA	NA	NA	NA	NA	NA	NA	NA	NA	MTX1
NA	NA	NA	NA	NA	NA	NA	NA	NA	NA	NA	NA	NA	NA	NA	NA	NA	NA	MTX2
NA	NA	NA	NA	NA	NA	NA	NA	NA	NA	NA	NA	NA	NA	NA	NA	NA	NA	MTX3
NA	NA	NA	NA	NA	NA	NA	NA	NA	NA	NA	NA	NA	NA	NA	NA	NA	NA	MUTYH
NA	NA	NA	NA	NA	NA	NA	NA	NA	NA	NA	NA	NA	NA	NA	NA	NA	NA	MYG1
NA	NA	NA	NA	NA	NA	NA	NA	NA	NA	NA	NA	NA	NA	NA	NA	NA	NA	MYO19
NA	NA	NA	NA	NA	NA	NA	NA	NA	NA	NA	NA	NA	NA	NA	NA	NA	NA	NAGS
NA	NA	NA	NA	NA	NA	NA	NA	NA	NA	NA	NA	NA	NA	NA	NA	NA	NA	NARS2
NA	NA	NA	NA	NA	NA	NA	NA	NA	NA	NA	NA	NA	NA	NA	NA	NA	NA	NAT8L
NA	NA	NA	NA	NA	NA	NA	NA	NA	NA	NA	NA	NA	NA	NA	NA	NA	NA	NAXD
NA	NA	NA	NA	NA	NA	NA	NA	NA	NA	NA	NA	NA	NA	NA	NA	NA	NA	NAXE
NA	NA	NA	NA	NA	NA	NA	NA	NA	NA	NA	NA	NA	NA	NA	NA	NA	NA	NBR1
NA	NA	NA	NA	NA	NA	NA	NA	NA	NA	NA	NA	NA	NA	NA	NA	NA	NA	NDUFA1
NA	NA	NA	NA	NA	NA	NA	NA	NA	NA	NA	NA	NA	NA	NA	NA	NA	NA	NDUFA10
NA	NA	NA	NA	NA	NA	NA	NA	NA	NA	NA	NA	NA	NA	NA	NA	NA	NA	NDUFA11
NA	NA	NA	NA	NA	NA	NA	NA	NA	NA	NA	NA	NA	NA	NA	NA	NA	NA	NDUFA12
NA	NA	NA	NA	NA	NA	NA	NA	NA	NA	NA	NA	NA	NA	NA	NA	NA	NA	NDUFA13
NA	NA	NA	NA	NA	NA	NA	NA	NA	NA	NA	NA	NA	NA	NA	NA	NA	NA	NDUFA2
NA	NA	NA	NA	NA	NA	NA	NA	NA	NA	NA	NA	NA	NA	NA	NA	NA	NA	NDUFA4
NA	NA	NA	NA	NA	NA	NA	NA	NA	NA	NA	NA	NA	NA	NA	NA	NA	NA	NDUFA5
NA	NA	NA	NA	NA	NA	NA	NA	NA	NA	NA	NA	NA	NA	NA	NA	NA	NA	NDUFA6
NA	NA	NA	NA	NA	NA	NA	NA	NA	NA	NA	NA	NA	NA	NA	NA	NA	NA	NDUFA7
NA	NA	NA	NA	NA	NA	NA	NA	NA	NA	NA	NA	NA	NA	NA	NA	NA	NA	NDUFA8
NA	NA	NA	NA	NA	NA	NA	NA	NA	NA	NA	NA	NA	NA	NA	NA	NA	NA	NDUFA9
NA	NA	NA	NA	NA	NA	NA	NA	NA	NA	NA	NA	NA	NA	NA	NA	NA	NA	NDUFAB1
NA	NA	NA	NA	NA	NA	NA	NA	NA	NA	NA	NA	NA	NA	NA	NA	NA	NA	NDUFAF1
NA	NA	NA	NA	NA	NA	NA	NA	NA	NA	NA	NA	NA	NA	NA	NA	NA	NA	NDUFAF2
NA	NA	NA	NA	NA	NA	NA	NA	NA	NA	NA	NA	NA	NA	NA	NA	NA	NA	NDUFAF3
NA	NA	NA	NA	NA	NA	NA	NA	NA	NA	NA	NA	NA	NA	NA	NA	NA	NA	NDUFAF4
NA	NA	NA	NA	NA	NA	NA	NA	NA	NA	NA	NA	NA	NA	NA	NA	NA	NA	NDUFAF5
NA	NA	NA	NA	NA	NA	NA	NA	NA	NA	NA	NA	NA	NA	NA	NA	NA	NA	NDUFAF6
NA	NA	NA	NA	NA	NA	NA	NA	NA	NA	NA	NA	NA	NA	NA	NA	NA	NA	NDUFAF7
NA	NA	NA	NA	NA	NA	NA	NA	NA	NA	NA	NA	NA	NA	NA	NA	NA	NA	NDUFAF8
NA	NA	NA	NA	NA	NA	NA	NA	NA	NA	NA	NA	NA	NA	NA	NA	NA	NA	NDUFB1
NA	NA	NA	NA	NA	NA	NA	NA	NA	NA	NA	NA	NA	NA	NA	NA	NA	NA	NDUFB10
NA	NA	NA	NA	NA	NA	NA	NA	NA	NA	NA	NA	NA	NA	NA	NA	NA	NA	NDUFB11
NA	NA	NA	NA	NA	NA	NA	NA	NA	NA	NA	NA	NA	NA	NA	NA	NA	NA	NDUFB2
NA	NA	NA	NA	NA	NA	NA	NA	NA	NA	NA	NA	NA	NA	NA	NA	NA	NA	NDUFB3
NA	NA	NA	NA	NA	NA	NA	NA	NA	NA	NA	NA	NA	NA	NA	NA	NA	NA	NDUFB4
NA	NA	NA	NA	NA	NA	NA	NA	NA	NA	NA	NA	NA	NA	NA	NA	NA	NA	NDUFB5
NA	NA	NA	NA	NA	NA	NA	NA	NA	NA	NA	NA	NA	NA	NA	NA	NA	NA	NDUFB6
NA	NA	NA	NA	NA	NA	NA	NA	NA	NA	NA	NA	NA	NA	NA	NA	NA	NA	NDUFB7
NA	NA	NA	NA	NA	NA	NA	NA	NA	NA	NA	NA	NA	NA	NA	NA	NA	NA	NDUFB8
NA	NA	NA	NA	NA	NA	NA	NA	NA	NA	NA	NA	NA	NA	NA	NA	NA	NA	NDUFB9
NA	NA	NA	NA	NA	NA	NA	NA	NA	NA	NA	NA	NA	NA	NA	NA	NA	NA	NDUFC1
NA	NA	NA	NA	NA	NA	NA	NA	NA	NA	NA	NA	NA	NA	NA	NA	NA	NA	NDUFC2
NA	NA	NA	NA	NA	NA	NA	NA	NA	NA	NA	NA	NA	NA	NA	NA	NA	NA	NDUFS1
NA	NA	NA	NA	NA	NA	NA	NA	NA	NA	NA	NA	NA	NA	NA	NA	NA	NA	NDUFS2
NA	NA	NA	NA	NA	NA	NA	NA	NA	NA	NA	NA	NA	NA	NA	NA	NA	NA	NDUFS3
NA	NA	NA	NA	NA	NA	NA	NA	NA	NA	NA	NA	NA	NA	NA	NA	NA	NA	NDUFS4
NA	NA	NA	NA	NA	NA	NA	NA	NA	NA	NA	NA	NA	NA	NA	NA	NA	NA	NDUFS5
NA	NA	NA	NA	NA	NA	NA	NA	NA	NA	NA	NA	NA	NA	NA	NA	NA	NA	NDUFS6
NA	NA	NA	NA	NA	NA	NA	NA	NA	NA	NA	NA	NA	NA	NA	NA	NA	NA	NDUFS7
NA	NA	NA	NA	NA	NA	NA	NA	NA	NA	NA	NA	NA	NA	NA	NA	NA	NA	NDUFS8
NA	NA	NA	NA	NA	NA	NA	NA	NA	NA	NA	NA	NA	NA	NA	NA	NA	NA	NDUFV1
NA	NA	NA	NA	NA	NA	NA	NA	NA	NA	NA	NA	NA	NA	NA	NA	NA	NA	NDUFV3
NA	NA	NA	NA	NA	NA	NA	NA	NA	NA	NA	NA	NA	NA	NA	NA	NA	NA	NEU4
NA	NA	NA	NA	NA	NA	NA	NA	NA	NA	NA	NA	NA	NA	NA	NA	NA	NA	NFS1
NA	NA	NA	NA	NA	NA	NA	NA	NA	NA	NA	NA	NA	NA	NA	NA	NA	NA	NFU1
NA	NA	NA	NA	NA	NA	NA	NA	NA	NA	NA	NA	NA	NA	NA	NA	NA	NA	NGRN
NA	NA	NA	NA	NA	NA	NA	NA	NA	NA	NA	NA	NA	NA	NA	NA	NA	NA	NIF3L1
NA	NA	NA	NA	NA	NA	NA	NA	NA	NA	NA	NA	NA	NA	NA	NA	NA	NA	NIPSNAP1
NA	NA	NA	NA	NA	NA	NA	NA	NA	NA	NA	NA	NA	NA	NA	NA	NA	NA	NIPSNAP2
NA	NA	NA	NA	NA	NA	NA	NA	NA	NA	NA	NA	NA	NA	NA	NA	NA	NA	NIPSNAP3A
NA	NA	NA	NA	NA	NA	NA	NA	NA	NA	NA	NA	NA	NA	NA	NA	NA	NA	NIPSNAP3B
NA	NA	NA	NA	NA	NA	NA	NA	NA	NA	NA	NA	NA	NA	NA	NA	NA	NA	NIT1
NA	NA	NA	NA	NA	NA	NA	NA	NA	NA	NA	NA	NA	NA	NA	NA	NA	NA	NIT2
NA	NA	NA	NA	NA	NA	NA	NA	NA	NA	NA	NA	NA	NA	NA	NA	NA	NA	NLN
NA	NA	NA	NA	NA	NA	NA	NA	NA	NA	NA	NA	NA	NA	NA	NA	NA	NA	NLRX1
NA	NA	NA	NA	NA	NA	NA	NA	NA	NA	NA	NA	NA	NA	NA	NA	NA	NA	NME3
NA	NA	NA	NA	NA	NA	NA	NA	NA	NA	NA	NA	NA	NA	NA	NA	NA	NA	NME4
NA	NA	NA	NA	NA	NA	NA	NA	NA	NA	NA	NA	NA	NA	NA	NA	NA	NA	NME6
NA	NA	NA	NA	NA	NA	NA	NA	NA	NA	NA	NA	NA	NA	NA	NA	NA	NA	NMNAT3
NA	NA	NA	NA	NA	NA	NA	NA	NA	NA	NA	NA	NA	NA	NA	NA	NA	NA	NNT
NA	NA	NA	NA	NA	NA	NA	NA	NA	NA	NA	NA	NA	NA	NA	NA	NA	NA	NOA1
NA	NA	NA	NA	NA	NA	NA	NA	NA	NA	NA	NA	NA	NA	NA	NA	NA	NA	NRDC
NA	NA	NA	NA	NA	NA	NA	NA	NA	NA	NA	NA	NA	NA	NA	NA	NA	NA	NSUN2
NA	NA	NA	NA	NA	NA	NA	NA	NA	NA	NA	NA	NA	NA	NA	NA	NA	NA	NSUN3
NA	NA	NA	NA	NA	NA	NA	NA	NA	NA	NA	NA	NA	NA	NA	NA	NA	NA	NSUN4
NA	NA	NA	NA	NA	NA	NA	NA	NA	NA	NA	NA	NA	NA	NA	NA	NA	NA	NT5DC2
NA	NA	NA	NA	NA	NA	NA	NA	NA	NA	NA	NA	NA	NA	NA	NA	NA	NA	NT5DC3
NA	NA	NA	NA	NA	NA	NA	NA	NA	NA	NA	NA	NA	NA	NA	NA	NA	NA	NT5M
NA	NA	NA	NA	NA	NA	NA	NA	NA	NA	NA	NA	NA	NA	NA	NA	NA	NA	NTHL1
NA	NA	NA	NA	NA	NA	NA	NA	NA	NA	NA	NA	NA	NA	NA	NA	NA	NA	NUDT13
NA	NA	NA	NA	NA	NA	NA	NA	NA	NA	NA	NA	NA	NA	NA	NA	NA	NA	NUDT2
NA	NA	NA	NA	NA	NA	NA	NA	NA	NA	NA	NA	NA	NA	NA	NA	NA	NA	NUDT5
NA	NA	NA	NA	NA	NA	NA	NA	NA	NA	NA	NA	NA	NA	NA	NA	NA	NA	NUDT6
NA	NA	NA	NA	NA	NA	NA	NA	NA	NA	NA	NA	NA	NA	NA	NA	NA	NA	NUDT8
NA	NA	NA	NA	NA	NA	NA	NA	NA	NA	NA	NA	NA	NA	NA	NA	NA	NA	NUDT9
NA	NA	NA	NA	NA	NA	NA	NA	NA	NA	NA	NA	NA	NA	NA	NA	NA	NA	OAT
NA	NA	NA	NA	NA	NA	NA	NA	NA	NA	NA	NA	NA	NA	NA	NA	NA	NA	OCIAD1
NA	NA	NA	NA	NA	NA	NA	NA	NA	NA	NA	NA	NA	NA	NA	NA	NA	NA	OCIAD2
NA	NA	NA	NA	NA	NA	NA	NA	NA	NA	NA	NA	NA	NA	NA	NA	NA	NA	OGDH
NA	NA	NA	NA	NA	NA	NA	NA	NA	NA	NA	NA	NA	NA	NA	NA	NA	NA	OGDHL
NA	NA	NA	NA	NA	NA	NA	NA	NA	NA	NA	NA	NA	NA	NA	NA	NA	NA	OGG1
NA	NA	NA	NA	NA	NA	NA	NA	NA	NA	NA	NA	NA	NA	NA	NA	NA	NA	OMA1
NA	NA	NA	NA	NA	NA	NA	NA	NA	NA	NA	NA	NA	NA	NA	NA	NA	NA	OPA1
NA	NA	NA	NA	NA	NA	NA	NA	NA	NA	NA	NA	NA	NA	NA	NA	NA	NA	OPA3
NA	NA	NA	NA	NA	NA	NA	NA	NA	NA	NA	NA	NA	NA	NA	NA	NA	NA	OSBPL1A
NA	NA	NA	NA	NA	NA	NA	NA	NA	NA	NA	NA	NA	NA	NA	NA	NA	NA	OSGEPL1
NA	NA	NA	NA	NA	NA	NA	NA	NA	NA	NA	NA	NA	NA	NA	NA	NA	NA	OXA1L
NA	NA	NA	NA	NA	NA	NA	NA	NA	NA	NA	NA	NA	NA	NA	NA	NA	NA	OXCT1
NA	NA	NA	NA	NA	NA	NA	NA	NA	NA	NA	NA	NA	NA	NA	NA	NA	NA	OXR1
NA	NA	NA	NA	NA	NA	NA	NA	NA	NA	NA	NA	NA	NA	NA	NA	NA	NA	OXSM
NA	NA	NA	NA	NA	NA	NA	NA	NA	NA	NA	NA	NA	NA	NA	NA	NA	NA	PABPC5
NA	NA	NA	NA	NA	NA	NA	NA	NA	NA	NA	NA	NA	NA	NA	NA	NA	NA	PAICS
NA	NA	NA	NA	NA	NA	NA	NA	NA	NA	NA	NA	NA	NA	NA	NA	NA	NA	PAM16
NA	NA	NA	NA	NA	NA	NA	NA	NA	NA	NA	NA	NA	NA	NA	NA	NA	NA	PANK2
NA	NA	NA	NA	NA	NA	NA	NA	NA	NA	NA	NA	NA	NA	NA	NA	NA	NA	PARK7
NA	NA	NA	NA	NA	NA	NA	NA	NA	NA	NA	NA	NA	NA	NA	NA	NA	NA	PARS2
NA	NA	NA	NA	NA	NA	NA	NA	NA	NA	NA	NA	NA	NA	NA	NA	NA	NA	PC
NA	NA	NA	NA	NA	NA	NA	NA	NA	NA	NA	NA	NA	NA	NA	NA	NA	NA	PCBD2
NA	NA	NA	NA	NA	NA	NA	NA	NA	NA	NA	NA	NA	NA	NA	NA	NA	NA	PCCA
NA	NA	NA	NA	NA	NA	NA	NA	NA	NA	NA	NA	NA	NA	NA	NA	NA	NA	PCCB
NA	NA	NA	NA	NA	NA	NA	NA	NA	NA	NA	NA	NA	NA	NA	NA	NA	NA	PCK2
NA	NA	NA	NA	NA	NA	NA	NA	NA	NA	NA	NA	NA	NA	NA	NA	NA	NA	PDE12
NA	NA	NA	NA	NA	NA	NA	NA	NA	NA	NA	NA	NA	NA	NA	NA	NA	NA	PDE2A
NA	NA	NA	NA	NA	NA	NA	NA	NA	NA	NA	NA	NA	NA	NA	NA	NA	NA	PDF
NA	NA	NA	NA	NA	NA	NA	NA	NA	NA	NA	NA	NA	NA	NA	NA	NA	NA	PDHA1
NA	NA	NA	NA	NA	NA	NA	NA	NA	NA	NA	NA	NA	NA	NA	NA	NA	NA	PDHA2
NA	NA	NA	NA	NA	NA	NA	NA	NA	NA	NA	NA	NA	NA	NA	NA	NA	NA	PDHB
NA	NA	NA	NA	NA	NA	NA	NA	NA	NA	NA	NA	NA	NA	NA	NA	NA	NA	PDHX
NA	NA	NA	NA	NA	NA	NA	NA	NA	NA	NA	NA	NA	NA	NA	NA	NA	NA	PDK1
NA	NA	NA	NA	NA	NA	NA	NA	NA	NA	NA	NA	NA	NA	NA	NA	NA	NA	PDK2
NA	NA	NA	NA	NA	NA	NA	NA	NA	NA	NA	NA	NA	NA	NA	NA	NA	NA	PDK3
NA	NA	NA	NA	NA	NA	NA	NA	NA	NA	NA	NA	NA	NA	NA	NA	NA	NA	PDK4
NA	NA	NA	NA	NA	NA	NA	NA	NA	NA	NA	NA	NA	NA	NA	NA	NA	NA	PDP1
NA	NA	NA	NA	NA	NA	NA	NA	NA	NA	NA	NA	NA	NA	NA	NA	NA	NA	PDP2
NA	NA	NA	NA	NA	NA	NA	NA	NA	NA	NA	NA	NA	NA	NA	NA	NA	NA	PDPR
NA	NA	NA	NA	NA	NA	NA	NA	NA	NA	NA	NA	NA	NA	NA	NA	NA	NA	PDSS1
NA	NA	NA	NA	NA	NA	NA	NA	NA	NA	NA	NA	NA	NA	NA	NA	NA	NA	PDSS2
NA	NA	NA	NA	NA	NA	NA	NA	NA	NA	NA	NA	NA	NA	NA	NA	NA	NA	PEX11B
NA	NA	NA	NA	NA	NA	NA	NA	NA	NA	NA	NA	NA	NA	NA	NA	NA	NA	PGAM5
NA	NA	NA	NA	NA	NA	NA	NA	NA	NA	NA	NA	NA	NA	NA	NA	NA	NA	PGS1
NA	NA	NA	NA	NA	NA	NA	NA	NA	NA	NA	NA	NA	NA	NA	NA	NA	NA	PHB
NA	NA	NA	NA	NA	NA	NA	NA	NA	NA	NA	NA	NA	NA	NA	NA	NA	NA	PHB2
NA	NA	NA	NA	NA	NA	NA	NA	NA	NA	NA	NA	NA	NA	NA	NA	NA	NA	PHYH
NA	NA	NA	NA	NA	NA	NA	NA	NA	NA	NA	NA	NA	NA	NA	NA	NA	NA	PINK1
NA	NA	NA	NA	NA	NA	NA	NA	NA	NA	NA	NA	NA	NA	NA	NA	NA	NA	PISD
NA	NA	NA	NA	NA	NA	NA	NA	NA	NA	NA	NA	NA	NA	NA	NA	NA	NA	PITRM1
NA	NA	NA	NA	NA	NA	NA	NA	NA	NA	NA	NA	NA	NA	NA	NA	NA	NA	PLD6
NA	NA	NA	NA	NA	NA	NA	NA	NA	NA	NA	NA	NA	NA	NA	NA	NA	NA	PLGRKT
NA	NA	NA	NA	NA	NA	NA	NA	NA	NA	NA	NA	NA	NA	NA	NA	NA	NA	PLPBP
NA	NA	NA	NA	NA	NA	NA	NA	NA	NA	NA	NA	NA	NA	NA	NA	NA	NA	PLSCR3
NA	NA	NA	NA	NA	NA	NA	NA	NA	NA	NA	NA	NA	NA	NA	NA	NA	NA	PMAIP1
NA	NA	NA	NA	NA	NA	NA	NA	NA	NA	NA	NA	NA	NA	NA	NA	NA	NA	PMPCA
NA	NA	NA	NA	NA	NA	NA	NA	NA	NA	NA	NA	NA	NA	NA	NA	NA	NA	PMPCB
NA	NA	NA	NA	NA	NA	NA	NA	NA	NA	NA	NA	NA	NA	NA	NA	NA	NA	PNKD
NA	NA	NA	NA	NA	NA	NA	NA	NA	NA	NA	NA	NA	NA	NA	NA	NA	NA	PNPLA8
NA	NA	NA	NA	NA	NA	NA	NA	NA	NA	NA	NA	NA	NA	NA	NA	NA	NA	PNPO
NA	NA	NA	NA	NA	NA	NA	NA	NA	NA	NA	NA	NA	NA	NA	NA	NA	NA	PNPT1
NA	NA	NA	NA	NA	NA	NA	NA	NA	NA	NA	NA	NA	NA	NA	NA	NA	NA	POLB
NA	NA	NA	NA	NA	NA	NA	NA	NA	NA	NA	NA	NA	NA	NA	NA	NA	NA	POLDIP2
NA	NA	NA	NA	NA	NA	NA	NA	NA	NA	NA	NA	NA	NA	NA	NA	NA	NA	POLG
NA	NA	NA	NA	NA	NA	NA	NA	NA	NA	NA	NA	NA	NA	NA	NA	NA	NA	POLQ
NA	NA	NA	NA	NA	NA	NA	NA	NA	NA	NA	NA	NA	NA	NA	NA	NA	NA	POLRMT
NA	NA	NA	NA	NA	NA	NA	NA	NA	NA	NA	NA	NA	NA	NA	NA	NA	NA	PPA2
NA	NA	NA	NA	NA	NA	NA	NA	NA	NA	NA	NA	NA	NA	NA	NA	NA	NA	PPIF
NA	NA	NA	NA	NA	NA	NA	NA	NA	NA	NA	NA	NA	NA	NA	NA	NA	NA	PPM1K
NA	NA	NA	NA	NA	NA	NA	NA	NA	NA	NA	NA	NA	NA	NA	NA	NA	NA	PPOX
NA	NA	NA	NA	NA	NA	NA	NA	NA	NA	NA	NA	NA	NA	NA	NA	NA	NA	PPTC7
NA	NA	NA	NA	NA	NA	NA	NA	NA	NA	NA	NA	NA	NA	NA	NA	NA	NA	PRDX2
NA	NA	NA	NA	NA	NA	NA	NA	NA	NA	NA	NA	NA	NA	NA	NA	NA	NA	PRDX3
NA	NA	NA	NA	NA	NA	NA	NA	NA	NA	NA	NA	NA	NA	NA	NA	NA	NA	PRDX4
NA	NA	NA	NA	NA	NA	NA	NA	NA	NA	NA	NA	NA	NA	NA	NA	NA	NA	PRDX5
NA	NA	NA	NA	NA	NA	NA	NA	NA	NA	NA	NA	NA	NA	NA	NA	NA	NA	PRDX6
NA	NA	NA	NA	NA	NA	NA	NA	NA	NA	NA	NA	NA	NA	NA	NA	NA	NA	PRELID1
NA	NA	NA	NA	NA	NA	NA	NA	NA	NA	NA	NA	NA	NA	NA	NA	NA	NA	PRELID2
NA	NA	NA	NA	NA	NA	NA	NA	NA	NA	NA	NA	NA	NA	NA	NA	NA	NA	PREPL
NA	NA	NA	NA	NA	NA	NA	NA	NA	NA	NA	NA	NA	NA	NA	NA	NA	NA	PRKACA
NA	NA	NA	NA	NA	NA	NA	NA	NA	NA	NA	NA	NA	NA	NA	NA	NA	NA	PRKN
NA	NA	NA	NA	NA	NA	NA	NA	NA	NA	NA	NA	NA	NA	NA	NA	NA	NA	PRODH
NA	NA	NA	NA	NA	NA	NA	NA	NA	NA	NA	NA	NA	NA	NA	NA	NA	NA	PRODH2
NA	NA	NA	NA	NA	NA	NA	NA	NA	NA	NA	NA	NA	NA	NA	NA	NA	NA	PRORP
NA	NA	NA	NA	NA	NA	NA	NA	NA	NA	NA	NA	NA	NA	NA	NA	NA	NA	PRSS35
NA	NA	NA	NA	NA	NA	NA	NA	NA	NA	NA	NA	NA	NA	NA	NA	NA	NA	PTCD1
NA	NA	NA	NA	NA	NA	NA	NA	NA	NA	NA	NA	NA	NA	NA	NA	NA	NA	PTCD2
NA	NA	NA	NA	NA	NA	NA	NA	NA	NA	NA	NA	NA	NA	NA	NA	NA	NA	PTCD3
NA	NA	NA	NA	NA	NA	NA	NA	NA	NA	NA	NA	NA	NA	NA	NA	NA	NA	PTGES2
NA	NA	NA	NA	NA	NA	NA	NA	NA	NA	NA	NA	NA	NA	NA	NA	NA	NA	PTPMT1
NA	NA	NA	NA	NA	NA	NA	NA	NA	NA	NA	NA	NA	NA	NA	NA	NA	NA	PTRH2
NA	NA	NA	NA	NA	NA	NA	NA	NA	NA	NA	NA	NA	NA	NA	NA	NA	NA	PUS1
NA	NA	NA	NA	NA	NA	NA	NA	NA	NA	NA	NA	NA	NA	NA	NA	NA	NA	PUSL1
NA	NA	NA	NA	NA	NA	NA	NA	NA	NA	NA	NA	NA	NA	NA	NA	NA	NA	PYCR1
NA	NA	NA	NA	NA	NA	NA	NA	NA	NA	NA	NA	NA	NA	NA	NA	NA	NA	PYCR2
NA	NA	NA	NA	NA	NA	NA	NA	NA	NA	NA	NA	NA	NA	NA	NA	NA	NA	QDPR
NA	NA	NA	NA	NA	NA	NA	NA	NA	NA	NA	NA	NA	NA	NA	NA	NA	NA	QRSL1
NA	NA	NA	NA	NA	NA	NA	NA	NA	NA	NA	NA	NA	NA	NA	NA	NA	NA	QTRT1
NA	NA	NA	NA	NA	NA	NA	NA	NA	NA	NA	NA	NA	NA	NA	NA	NA	NA	RAB24
NA	NA	NA	NA	NA	NA	NA	NA	NA	NA	NA	NA	NA	NA	NA	NA	NA	NA	RAB5IF
NA	NA	NA	NA	NA	NA	NA	NA	NA	NA	NA	NA	NA	NA	NA	NA	NA	NA	RARS2
NA	NA	NA	NA	NA	NA	NA	NA	NA	NA	NA	NA	NA	NA	NA	NA	NA	NA	RBFA
NA	NA	NA	NA	NA	NA	NA	NA	NA	NA	NA	NA	NA	NA	NA	NA	NA	NA	RCC1L
NA	NA	NA	NA	NA	NA	NA	NA	NA	NA	NA	NA	NA	NA	NA	NA	NA	NA	RDH13
NA	NA	NA	NA	NA	NA	NA	NA	NA	NA	NA	NA	NA	NA	NA	NA	NA	NA	RDH14
NA	NA	NA	NA	NA	NA	NA	NA	NA	NA	NA	NA	NA	NA	NA	NA	NA	NA	RECQL4
NA	NA	NA	NA	NA	NA	NA	NA	NA	NA	NA	NA	NA	NA	NA	NA	NA	NA	REXO2
NA	NA	NA	NA	NA	NA	NA	NA	NA	NA	NA	NA	NA	NA	NA	NA	NA	NA	RFK
NA	NA	NA	NA	NA	NA	NA	NA	NA	NA	NA	NA	NA	NA	NA	NA	NA	NA	RHOT1
NA	NA	NA	NA	NA	NA	NA	NA	NA	NA	NA	NA	NA	NA	NA	NA	NA	NA	RHOT2
NA	NA	NA	NA	NA	NA	NA	NA	NA	NA	NA	NA	NA	NA	NA	NA	NA	NA	RIDA
NA	NA	NA	NA	NA	NA	NA	NA	NA	NA	NA	NA	NA	NA	NA	NA	NA	NA	RMDN1
NA	NA	NA	NA	NA	NA	NA	NA	NA	NA	NA	NA	NA	NA	NA	NA	NA	NA	RMDN3
NA	NA	NA	NA	NA	NA	NA	NA	NA	NA	NA	NA	NA	NA	NA	NA	NA	NA	RMND1
NA	NA	NA	NA	NA	NA	NA	NA	NA	NA	NA	NA	NA	NA	NA	NA	NA	NA	RPIA
NA	NA	NA	NA	NA	NA	NA	NA	NA	NA	NA	NA	NA	NA	NA	NA	NA	NA	RPUSD3
NA	NA	NA	NA	NA	NA	NA	NA	NA	NA	NA	NA	NA	NA	NA	NA	NA	NA	RPUSD4
NA	NA	NA	NA	NA	NA	NA	NA	NA	NA	NA	NA	NA	NA	NA	NA	NA	NA	RSAD1
NA	NA	NA	NA	NA	NA	NA	NA	NA	NA	NA	NA	NA	NA	NA	NA	NA	NA	RTN4IP1
NA	NA	NA	NA	NA	NA	NA	NA	NA	NA	NA	NA	NA	NA	NA	NA	NA	NA	SAMM50
NA	NA	NA	NA	NA	NA	NA	NA	NA	NA	NA	NA	NA	NA	NA	NA	NA	NA	SARDH
NA	NA	NA	NA	NA	NA	NA	NA	NA	NA	NA	NA	NA	NA	NA	NA	NA	NA	SCO1
NA	NA	NA	NA	NA	NA	NA	NA	NA	NA	NA	NA	NA	NA	NA	NA	NA	NA	SCO2
NA	NA	NA	NA	NA	NA	NA	NA	NA	NA	NA	NA	NA	NA	NA	NA	NA	NA	SCP2
NA	NA	NA	NA	NA	NA	NA	NA	NA	NA	NA	NA	NA	NA	NA	NA	NA	NA	SDHA
NA	NA	NA	NA	NA	NA	NA	NA	NA	NA	NA	NA	NA	NA	NA	NA	NA	NA	SDHAF2
NA	NA	NA	NA	NA	NA	NA	NA	NA	NA	NA	NA	NA	NA	NA	NA	NA	NA	SDHAF3
NA	NA	NA	NA	NA	NA	NA	NA	NA	NA	NA	NA	NA	NA	NA	NA	NA	NA	SDHAF4
NA	NA	NA	NA	NA	NA	NA	NA	NA	NA	NA	NA	NA	NA	NA	NA	NA	NA	SDHB
NA	NA	NA	NA	NA	NA	NA	NA	NA	NA	NA	NA	NA	NA	NA	NA	NA	NA	SDHC
NA	NA	NA	NA	NA	NA	NA	NA	NA	NA	NA	NA	NA	NA	NA	NA	NA	NA	SDHD
NA	NA	NA	NA	NA	NA	NA	NA	NA	NA	NA	NA	NA	NA	NA	NA	NA	NA	SDSL
NA	NA	NA	NA	NA	NA	NA	NA	NA	NA	NA	NA	NA	NA	NA	NA	NA	NA	SEPTIN4
NA	NA	NA	NA	NA	NA	NA	NA	NA	NA	NA	NA	NA	NA	NA	NA	NA	NA	SERAC1
NA	NA	NA	NA	NA	NA	NA	NA	NA	NA	NA	NA	NA	NA	NA	NA	NA	NA	SERHL2
NA	NA	NA	NA	NA	NA	NA	NA	NA	NA	NA	NA	NA	NA	NA	NA	NA	NA	SETD9
NA	NA	NA	NA	NA	NA	NA	NA	NA	NA	NA	NA	NA	NA	NA	NA	NA	NA	SFXN1
NA	NA	NA	NA	NA	NA	NA	NA	NA	NA	NA	NA	NA	NA	NA	NA	NA	NA	SFXN2
NA	NA	NA	NA	NA	NA	NA	NA	NA	NA	NA	NA	NA	NA	NA	NA	NA	NA	SFXN3
NA	NA	NA	NA	NA	NA	NA	NA	NA	NA	NA	NA	NA	NA	NA	NA	NA	NA	SFXN4
NA	NA	NA	NA	NA	NA	NA	NA	NA	NA	NA	NA	NA	NA	NA	NA	NA	NA	SFXN5
NA	NA	NA	NA	NA	NA	NA	NA	NA	NA	NA	NA	NA	NA	NA	NA	NA	NA	SHMT2
NA	NA	NA	NA	NA	NA	NA	NA	NA	NA	NA	NA	NA	NA	NA	NA	NA	NA	SIRT3
NA	NA	NA	NA	NA	NA	NA	NA	NA	NA	NA	NA	NA	NA	NA	NA	NA	NA	SIRT4
NA	NA	NA	NA	NA	NA	NA	NA	NA	NA	NA	NA	NA	NA	NA	NA	NA	NA	SIRT5
NA	NA	NA	NA	NA	NA	NA	NA	NA	NA	NA	NA	NA	NA	NA	NA	NA	NA	SLC25A1
NA	NA	NA	NA	NA	NA	NA	NA	NA	NA	NA	NA	NA	NA	NA	NA	NA	NA	SLC25A10
NA	NA	NA	NA	NA	NA	NA	NA	NA	NA	NA	NA	NA	NA	NA	NA	NA	NA	SLC25A11
NA	NA	NA	NA	NA	NA	NA	NA	NA	NA	NA	NA	NA	NA	NA	NA	NA	NA	SLC25A12
NA	NA	NA	NA	NA	NA	NA	NA	NA	NA	NA	NA	NA	NA	NA	NA	NA	NA	SLC25A13
NA	NA	NA	NA	NA	NA	NA	NA	NA	NA	NA	NA	NA	NA	NA	NA	NA	NA	SLC25A14
NA	NA	NA	NA	NA	NA	NA	NA	NA	NA	NA	NA	NA	NA	NA	NA	NA	NA	SLC25A15
NA	NA	NA	NA	NA	NA	NA	NA	NA	NA	NA	NA	NA	NA	NA	NA	NA	NA	SLC25A16
NA	NA	NA	NA	NA	NA	NA	NA	NA	NA	NA	NA	NA	NA	NA	NA	NA	NA	SLC25A18
NA	NA	NA	NA	NA	NA	NA	NA	NA	NA	NA	NA	NA	NA	NA	NA	NA	NA	SLC25A20
NA	NA	NA	NA	NA	NA	NA	NA	NA	NA	NA	NA	NA	NA	NA	NA	NA	NA	SLC25A21
NA	NA	NA	NA	NA	NA	NA	NA	NA	NA	NA	NA	NA	NA	NA	NA	NA	NA	SLC25A22
NA	NA	NA	NA	NA	NA	NA	NA	NA	NA	NA	NA	NA	NA	NA	NA	NA	NA	SLC25A23
NA	NA	NA	NA	NA	NA	NA	NA	NA	NA	NA	NA	NA	NA	NA	NA	NA	NA	SLC25A24
NA	NA	NA	NA	NA	NA	NA	NA	NA	NA	NA	NA	NA	NA	NA	NA	NA	NA	SLC25A25
NA	NA	NA	NA	NA	NA	NA	NA	NA	NA	NA	NA	NA	NA	NA	NA	NA	NA	SLC25A26
NA	NA	NA	NA	NA	NA	NA	NA	NA	NA	NA	NA	NA	NA	NA	NA	NA	NA	SLC25A27
NA	NA	NA	NA	NA	NA	NA	NA	NA	NA	NA	NA	NA	NA	NA	NA	NA	NA	SLC25A28
NA	NA	NA	NA	NA	NA	NA	NA	NA	NA	NA	NA	NA	NA	NA	NA	NA	NA	SLC25A29
NA	NA	NA	NA	NA	NA	NA	NA	NA	NA	NA	NA	NA	NA	NA	NA	NA	NA	SLC25A3
NA	NA	NA	NA	NA	NA	NA	NA	NA	NA	NA	NA	NA	NA	NA	NA	NA	NA	SLC25A30
NA	NA	NA	NA	NA	NA	NA	NA	NA	NA	NA	NA	NA	NA	NA	NA	NA	NA	SLC25A31
NA	NA	NA	NA	NA	NA	NA	NA	NA	NA	NA	NA	NA	NA	NA	NA	NA	NA	SLC25A32
NA	NA	NA	NA	NA	NA	NA	NA	NA	NA	NA	NA	NA	NA	NA	NA	NA	NA	SLC25A33
NA	NA	NA	NA	NA	NA	NA	NA	NA	NA	NA	NA	NA	NA	NA	NA	NA	NA	SLC25A34
NA	NA	NA	NA	NA	NA	NA	NA	NA	NA	NA	NA	NA	NA	NA	NA	NA	NA	SLC25A35
NA	NA	NA	NA	NA	NA	NA	NA	NA	NA	NA	NA	NA	NA	NA	NA	NA	NA	SLC25A36
NA	NA	NA	NA	NA	NA	NA	NA	NA	NA	NA	NA	NA	NA	NA	NA	NA	NA	SLC25A37
NA	NA	NA	NA	NA	NA	NA	NA	NA	NA	NA	NA	NA	NA	NA	NA	NA	NA	SLC25A38
NA	NA	NA	NA	NA	NA	NA	NA	NA	NA	NA	NA	NA	NA	NA	NA	NA	NA	SLC25A39
NA	NA	NA	NA	NA	NA	NA	NA	NA	NA	NA	NA	NA	NA	NA	NA	NA	NA	SLC25A4
NA	NA	NA	NA	NA	NA	NA	NA	NA	NA	NA	NA	NA	NA	NA	NA	NA	NA	SLC25A40
NA	NA	NA	NA	NA	NA	NA	NA	NA	NA	NA	NA	NA	NA	NA	NA	NA	NA	SLC25A41
NA	NA	NA	NA	NA	NA	NA	NA	NA	NA	NA	NA	NA	NA	NA	NA	NA	NA	SLC25A42
NA	NA	NA	NA	NA	NA	NA	NA	NA	NA	NA	NA	NA	NA	NA	NA	NA	NA	SLC25A43
NA	NA	NA	NA	NA	NA	NA	NA	NA	NA	NA	NA	NA	NA	NA	NA	NA	NA	SLC25A44
NA	NA	NA	NA	NA	NA	NA	NA	NA	NA	NA	NA	NA	NA	NA	NA	NA	NA	SLC25A45
NA	NA	NA	NA	NA	NA	NA	NA	NA	NA	NA	NA	NA	NA	NA	NA	NA	NA	SLC25A46
NA	NA	NA	NA	NA	NA	NA	NA	NA	NA	NA	NA	NA	NA	NA	NA	NA	NA	SLC25A47
NA	NA	NA	NA	NA	NA	NA	NA	NA	NA	NA	NA	NA	NA	NA	NA	NA	NA	SLC25A48
NA	NA	NA	NA	NA	NA	NA	NA	NA	NA	NA	NA	NA	NA	NA	NA	NA	NA	SLC25A5
NA	NA	NA	NA	NA	NA	NA	NA	NA	NA	NA	NA	NA	NA	NA	NA	NA	NA	SLC25A51
NA	NA	NA	NA	NA	NA	NA	NA	NA	NA	NA	NA	NA	NA	NA	NA	NA	NA	SLC25A53
NA	NA	NA	NA	NA	NA	NA	NA	NA	NA	NA	NA	NA	NA	NA	NA	NA	NA	SLC30A9
NA	NA	NA	NA	NA	NA	NA	NA	NA	NA	NA	NA	NA	NA	NA	NA	NA	NA	SLC8B1
NA	NA	NA	NA	NA	NA	NA	NA	NA	NA	NA	NA	NA	NA	NA	NA	NA	NA	SLIRP
NA	NA	NA	NA	NA	NA	NA	NA	NA	NA	NA	NA	NA	NA	NA	NA	NA	NA	SMDT1
NA	NA	NA	NA	NA	NA	NA	NA	NA	NA	NA	NA	NA	NA	NA	NA	NA	NA	SMIM20
NA	NA	NA	NA	NA	NA	NA	NA	NA	NA	NA	NA	NA	NA	NA	NA	NA	NA	SMIM8
NA	NA	NA	NA	NA	NA	NA	NA	NA	NA	NA	NA	NA	NA	NA	NA	NA	NA	SNAP29
NA	NA	NA	NA	NA	NA	NA	NA	NA	NA	NA	NA	NA	NA	NA	NA	NA	NA	SND1
NA	NA	NA	NA	NA	NA	NA	NA	NA	NA	NA	NA	NA	NA	NA	NA	NA	NA	SOD1
NA	NA	NA	NA	NA	NA	NA	NA	NA	NA	NA	NA	NA	NA	NA	NA	NA	NA	SOD2
NA	NA	NA	NA	NA	NA	NA	NA	NA	NA	NA	NA	NA	NA	NA	NA	NA	NA	SPATA19
NA	NA	NA	NA	NA	NA	NA	NA	NA	NA	NA	NA	NA	NA	NA	NA	NA	NA	SPATA20
NA	NA	NA	NA	NA	NA	NA	NA	NA	NA	NA	NA	NA	NA	NA	NA	NA	NA	SPG7
NA	NA	NA	NA	NA	NA	NA	NA	NA	NA	NA	NA	NA	NA	NA	NA	NA	NA	SPHK2
NA	NA	NA	NA	NA	NA	NA	NA	NA	NA	NA	NA	NA	NA	NA	NA	NA	NA	SPHKAP
NA	NA	NA	NA	NA	NA	NA	NA	NA	NA	NA	NA	NA	NA	NA	NA	NA	NA	SPIRE1
NA	NA	NA	NA	NA	NA	NA	NA	NA	NA	NA	NA	NA	NA	NA	NA	NA	NA	SPR
NA	NA	NA	NA	NA	NA	NA	NA	NA	NA	NA	NA	NA	NA	NA	NA	NA	NA	SPRYD4
NA	NA	NA	NA	NA	NA	NA	NA	NA	NA	NA	NA	NA	NA	NA	NA	NA	NA	SPTLC2
NA	NA	NA	NA	NA	NA	NA	NA	NA	NA	NA	NA	NA	NA	NA	NA	NA	NA	SQOR
NA	NA	NA	NA	NA	NA	NA	NA	NA	NA	NA	NA	NA	NA	NA	NA	NA	NA	SSBP1
NA	NA	NA	NA	NA	NA	NA	NA	NA	NA	NA	NA	NA	NA	NA	NA	NA	NA	STAR
NA	NA	NA	NA	NA	NA	NA	NA	NA	NA	NA	NA	NA	NA	NA	NA	NA	NA	STARD7
NA	NA	NA	NA	NA	NA	NA	NA	NA	NA	NA	NA	NA	NA	NA	NA	NA	NA	STOM
NA	NA	NA	NA	NA	NA	NA	NA	NA	NA	NA	NA	NA	NA	NA	NA	NA	NA	STOML2
NA	NA	NA	NA	NA	NA	NA	NA	NA	NA	NA	NA	NA	NA	NA	NA	NA	NA	STX17
NA	NA	NA	NA	NA	NA	NA	NA	NA	NA	NA	NA	NA	NA	NA	NA	NA	NA	STYXL1
NA	NA	NA	NA	NA	NA	NA	NA	NA	NA	NA	NA	NA	NA	NA	NA	NA	NA	SUCLA2
NA	NA	NA	NA	NA	NA	NA	NA	NA	NA	NA	NA	NA	NA	NA	NA	NA	NA	SUCLG1
NA	NA	NA	NA	NA	NA	NA	NA	NA	NA	NA	NA	NA	NA	NA	NA	NA	NA	SUCLG2
NA	NA	NA	NA	NA	NA	NA	NA	NA	NA	NA	NA	NA	NA	NA	NA	NA	NA	SUGCT
NA	NA	NA	NA	NA	NA	NA	NA	NA	NA	NA	NA	NA	NA	NA	NA	NA	NA	SUOX
NA	NA	NA	NA	NA	NA	NA	NA	NA	NA	NA	NA	NA	NA	NA	NA	NA	NA	SUPV3L1
NA	NA	NA	NA	NA	NA	NA	NA	NA	NA	NA	NA	NA	NA	NA	NA	NA	NA	SURF1
NA	NA	NA	NA	NA	NA	NA	NA	NA	NA	NA	NA	NA	NA	NA	NA	NA	NA	SYNJ2BP
NA	NA	NA	NA	NA	NA	NA	NA	NA	NA	NA	NA	NA	NA	NA	NA	NA	NA	TACO1
NA	NA	NA	NA	NA	NA	NA	NA	NA	NA	NA	NA	NA	NA	NA	NA	NA	NA	TAMM41
NA	NA	NA	NA	NA	NA	NA	NA	NA	NA	NA	NA	NA	NA	NA	NA	NA	NA	TARS2
NA	NA	NA	NA	NA	NA	NA	NA	NA	NA	NA	NA	NA	NA	NA	NA	NA	NA	TAZ
NA	NA	NA	NA	NA	NA	NA	NA	NA	NA	NA	NA	NA	NA	NA	NA	NA	NA	TBRG4
NA	NA	NA	NA	NA	NA	NA	NA	NA	NA	NA	NA	NA	NA	NA	NA	NA	NA	TCAIM
NA	NA	NA	NA	NA	NA	NA	NA	NA	NA	NA	NA	NA	NA	NA	NA	NA	NA	TDRKH
NA	NA	NA	NA	NA	NA	NA	NA	NA	NA	NA	NA	NA	NA	NA	NA	NA	NA	TEFM
NA	NA	NA	NA	NA	NA	NA	NA	NA	NA	NA	NA	NA	NA	NA	NA	NA	NA	TFAM
NA	NA	NA	NA	NA	NA	NA	NA	NA	NA	NA	NA	NA	NA	NA	NA	NA	NA	TFB1M
NA	NA	NA	NA	NA	NA	NA	NA	NA	NA	NA	NA	NA	NA	NA	NA	NA	NA	TFB2M
NA	NA	NA	NA	NA	NA	NA	NA	NA	NA	NA	NA	NA	NA	NA	NA	NA	NA	THEM4
NA	NA	NA	NA	NA	NA	NA	NA	NA	NA	NA	NA	NA	NA	NA	NA	NA	NA	THEM5
NA	NA	NA	NA	NA	NA	NA	NA	NA	NA	NA	NA	NA	NA	NA	NA	NA	NA	THNSL1
NA	NA	NA	NA	NA	NA	NA	NA	NA	NA	NA	NA	NA	NA	NA	NA	NA	NA	TIMM10
NA	NA	NA	NA	NA	NA	NA	NA	NA	NA	NA	NA	NA	NA	NA	NA	NA	NA	TIMM10B
NA	NA	NA	NA	NA	NA	NA	NA	NA	NA	NA	NA	NA	NA	NA	NA	NA	NA	TIMM13
NA	NA	NA	NA	NA	NA	NA	NA	NA	NA	NA	NA	NA	NA	NA	NA	NA	NA	TIMM17A
NA	NA	NA	NA	NA	NA	NA	NA	NA	NA	NA	NA	NA	NA	NA	NA	NA	NA	TIMM17B
NA	NA	NA	NA	NA	NA	NA	NA	NA	NA	NA	NA	NA	NA	NA	NA	NA	NA	TIMM21
NA	NA	NA	NA	NA	NA	NA	NA	NA	NA	NA	NA	NA	NA	NA	NA	NA	NA	TIMM22
NA	NA	NA	NA	NA	NA	NA	NA	NA	NA	NA	NA	NA	NA	NA	NA	NA	NA	TIMM29
NA	NA	NA	NA	NA	NA	NA	NA	NA	NA	NA	NA	NA	NA	NA	NA	NA	NA	TIMM44
NA	NA	NA	NA	NA	NA	NA	NA	NA	NA	NA	NA	NA	NA	NA	NA	NA	NA	TIMM50
NA	NA	NA	NA	NA	NA	NA	NA	NA	NA	NA	NA	NA	NA	NA	NA	NA	NA	TIMM8B
NA	NA	NA	NA	NA	NA	NA	NA	NA	NA	NA	NA	NA	NA	NA	NA	NA	NA	TIMM9
NA	NA	NA	NA	NA	NA	NA	NA	NA	NA	NA	NA	NA	NA	NA	NA	NA	NA	TIMMDC1
NA	NA	NA	NA	NA	NA	NA	NA	NA	NA	NA	NA	NA	NA	NA	NA	NA	NA	TK2
NA	NA	NA	NA	NA	NA	NA	NA	NA	NA	NA	NA	NA	NA	NA	NA	NA	NA	TMEM11
NA	NA	NA	NA	NA	NA	NA	NA	NA	NA	NA	NA	NA	NA	NA	NA	NA	NA	TMEM126A
NA	NA	NA	NA	NA	NA	NA	NA	NA	NA	NA	NA	NA	NA	NA	NA	NA	NA	TMEM126B
NA	NA	NA	NA	NA	NA	NA	NA	NA	NA	NA	NA	NA	NA	NA	NA	NA	NA	TMEM143
NA	NA	NA	NA	NA	NA	NA	NA	NA	NA	NA	NA	NA	NA	NA	NA	NA	NA	TMEM14C
NA	NA	NA	NA	NA	NA	NA	NA	NA	NA	NA	NA	NA	NA	NA	NA	NA	NA	TMEM177
NA	NA	NA	NA	NA	NA	NA	NA	NA	NA	NA	NA	NA	NA	NA	NA	NA	NA	TMEM186
NA	NA	NA	NA	NA	NA	NA	NA	NA	NA	NA	NA	NA	NA	NA	NA	NA	NA	TMEM205
NA	NA	NA	NA	NA	NA	NA	NA	NA	NA	NA	NA	NA	NA	NA	NA	NA	NA	TMEM65
NA	NA	NA	NA	NA	NA	NA	NA	NA	NA	NA	NA	NA	NA	NA	NA	NA	NA	TMEM70
NA	NA	NA	NA	NA	NA	NA	NA	NA	NA	NA	NA	NA	NA	NA	NA	NA	NA	TMLHE
NA	NA	NA	NA	NA	NA	NA	NA	NA	NA	NA	NA	NA	NA	NA	NA	NA	NA	TOMM20
NA	NA	NA	NA	NA	NA	NA	NA	NA	NA	NA	NA	NA	NA	NA	NA	NA	NA	TOMM22
NA	NA	NA	NA	NA	NA	NA	NA	NA	NA	NA	NA	NA	NA	NA	NA	NA	NA	TOMM34
NA	NA	NA	NA	NA	NA	NA	NA	NA	NA	NA	NA	NA	NA	NA	NA	NA	NA	TOMM40
NA	NA	NA	NA	NA	NA	NA	NA	NA	NA	NA	NA	NA	NA	NA	NA	NA	NA	TOMM40L
NA	NA	NA	NA	NA	NA	NA	NA	NA	NA	NA	NA	NA	NA	NA	NA	NA	NA	TOMM5
NA	NA	NA	NA	NA	NA	NA	NA	NA	NA	NA	NA	NA	NA	NA	NA	NA	NA	TOMM6
NA	NA	NA	NA	NA	NA	NA	NA	NA	NA	NA	NA	NA	NA	NA	NA	NA	NA	TOMM7
NA	NA	NA	NA	NA	NA	NA	NA	NA	NA	NA	NA	NA	NA	NA	NA	NA	NA	TOMM70
NA	NA	NA	NA	NA	NA	NA	NA	NA	NA	NA	NA	NA	NA	NA	NA	NA	NA	TOP1MT
NA	NA	NA	NA	NA	NA	NA	NA	NA	NA	NA	NA	NA	NA	NA	NA	NA	NA	TOP3A
NA	NA	NA	NA	NA	NA	NA	NA	NA	NA	NA	NA	NA	NA	NA	NA	NA	NA	TRAP1
NA	NA	NA	NA	NA	NA	NA	NA	NA	NA	NA	NA	NA	NA	NA	NA	NA	NA	TRIAP1
NA	NA	NA	NA	NA	NA	NA	NA	NA	NA	NA	NA	NA	NA	NA	NA	NA	NA	TRIT1
NA	NA	NA	NA	NA	NA	NA	NA	NA	NA	NA	NA	NA	NA	NA	NA	NA	NA	TRMT1
NA	NA	NA	NA	NA	NA	NA	NA	NA	NA	NA	NA	NA	NA	NA	NA	NA	NA	TRMT10C
NA	NA	NA	NA	NA	NA	NA	NA	NA	NA	NA	NA	NA	NA	NA	NA	NA	NA	TRMT5
NA	NA	NA	NA	NA	NA	NA	NA	NA	NA	NA	NA	NA	NA	NA	NA	NA	NA	TRMU
NA	NA	NA	NA	NA	NA	NA	NA	NA	NA	NA	NA	NA	NA	NA	NA	NA	NA	TRNT1
NA	NA	NA	NA	NA	NA	NA	NA	NA	NA	NA	NA	NA	NA	NA	NA	NA	NA	TRUB2
NA	NA	NA	NA	NA	NA	NA	NA	NA	NA	NA	NA	NA	NA	NA	NA	NA	NA	TSFM
NA	NA	NA	NA	NA	NA	NA	NA	NA	NA	NA	NA	NA	NA	NA	NA	NA	NA	TSPO
NA	NA	NA	NA	NA	NA	NA	NA	NA	NA	NA	NA	NA	NA	NA	NA	NA	NA	TST
NA	NA	NA	NA	NA	NA	NA	NA	NA	NA	NA	NA	NA	NA	NA	NA	NA	NA	TSTD1
NA	NA	NA	NA	NA	NA	NA	NA	NA	NA	NA	NA	NA	NA	NA	NA	NA	NA	TTC19
NA	NA	NA	NA	NA	NA	NA	NA	NA	NA	NA	NA	NA	NA	NA	NA	NA	NA	TUFM
NA	NA	NA	NA	NA	NA	NA	NA	NA	NA	NA	NA	NA	NA	NA	NA	NA	NA	TWNK
NA	NA	NA	NA	NA	NA	NA	NA	NA	NA	NA	NA	NA	NA	NA	NA	NA	NA	TXN2
NA	NA	NA	NA	NA	NA	NA	NA	NA	NA	NA	NA	NA	NA	NA	NA	NA	NA	TXNRD1
NA	NA	NA	NA	NA	NA	NA	NA	NA	NA	NA	NA	NA	NA	NA	NA	NA	NA	TXNRD2
NA	NA	NA	NA	NA	NA	NA	NA	NA	NA	NA	NA	NA	NA	NA	NA	NA	NA	UCP1
NA	NA	NA	NA	NA	NA	NA	NA	NA	NA	NA	NA	NA	NA	NA	NA	NA	NA	UCP2
NA	NA	NA	NA	NA	NA	NA	NA	NA	NA	NA	NA	NA	NA	NA	NA	NA	NA	UCP3
NA	NA	NA	NA	NA	NA	NA	NA	NA	NA	NA	NA	NA	NA	NA	NA	NA	NA	UNG
NA	NA	NA	NA	NA	NA	NA	NA	NA	NA	NA	NA	NA	NA	NA	NA	NA	NA	UQCC1
NA	NA	NA	NA	NA	NA	NA	NA	NA	NA	NA	NA	NA	NA	NA	NA	NA	NA	UQCC2
NA	NA	NA	NA	NA	NA	NA	NA	NA	NA	NA	NA	NA	NA	NA	NA	NA	NA	UQCR10
NA	NA	NA	NA	NA	NA	NA	NA	NA	NA	NA	NA	NA	NA	NA	NA	NA	NA	UQCR11
NA	NA	NA	NA	NA	NA	NA	NA	NA	NA	NA	NA	NA	NA	NA	NA	NA	NA	UQCRB
NA	NA	NA	NA	NA	NA	NA	NA	NA	NA	NA	NA	NA	NA	NA	NA	NA	NA	UQCRC1
NA	NA	NA	NA	NA	NA	NA	NA	NA	NA	NA	NA	NA	NA	NA	NA	NA	NA	UQCRC2
NA	NA	NA	NA	NA	NA	NA	NA	NA	NA	NA	NA	NA	NA	NA	NA	NA	NA	UQCRFS1
NA	NA	NA	NA	NA	NA	NA	NA	NA	NA	NA	NA	NA	NA	NA	NA	NA	NA	UQCRH
NA	NA	NA	NA	NA	NA	NA	NA	NA	NA	NA	NA	NA	NA	NA	NA	NA	NA	UQCRQ
NA	NA	NA	NA	NA	NA	NA	NA	NA	NA	NA	NA	NA	NA	NA	NA	NA	NA	USP30
NA	NA	NA	NA	NA	NA	NA	NA	NA	NA	NA	NA	NA	NA	NA	NA	NA	NA	VARS2
NA	NA	NA	NA	NA	NA	NA	NA	NA	NA	NA	NA	NA	NA	NA	NA	NA	NA	VDAC1
NA	NA	NA	NA	NA	NA	NA	NA	NA	NA	NA	NA	NA	NA	NA	NA	NA	NA	VDAC2
NA	NA	NA	NA	NA	NA	NA	NA	NA	NA	NA	NA	NA	NA	NA	NA	NA	NA	VDAC3
NA	NA	NA	NA	NA	NA	NA	NA	NA	NA	NA	NA	NA	NA	NA	NA	NA	NA	VPS13D
NA	NA	NA	NA	NA	NA	NA	NA	NA	NA	NA	NA	NA	NA	NA	NA	NA	NA	VWA8
NA	NA	NA	NA	NA	NA	NA	NA	NA	NA	NA	NA	NA	NA	NA	NA	NA	NA	WARS2
NA	NA	NA	NA	NA	NA	NA	NA	NA	NA	NA	NA	NA	NA	NA	NA	NA	NA	XPNPEP3
NA	NA	NA	NA	NA	NA	NA	NA	NA	NA	NA	NA	NA	NA	NA	NA	NA	NA	YARS2
NA	NA	NA	NA	NA	NA	NA	NA	NA	NA	NA	NA	NA	NA	NA	NA	NA	NA	YBEY
NA	NA	NA	NA	NA	NA	NA	NA	NA	NA	NA	NA	NA	NA	NA	NA	NA	NA	YME1L1
NA	NA	NA	NA	NA	NA	NA	NA	NA	NA	NA	NA	NA	NA	NA	NA	NA	NA	YRDC
NA	NA	NA	NA	NA	NA	NA	NA	NA	NA	NA	NA	NA	NA	NA	NA	NA	NA	ZADH2

## Sheet: Table S3
Table S3 Mitochondrial and programmed cell death crosstalk-related genes significantly associated with prognosis of recurrence-free survival
genes	coef	exp(coef)	se(coef)	z	pvalue	lower .95	upper .95
ADRA1A	-0.423051	0.655046	0.123023	-3.43881	0.000584286	0.5147	0.833659
CAV1	-0.259261	0.771622	0.106849	-2.42642	0.0152485	0.625827	0.951381
EYA4	-0.391867	0.675794	0.113134	-3.46374	0.000532729	0.541395	0.843557
FGF10	-0.320491	0.725792	0.111432	-2.87611	0.00402604	0.583393	0.90295
GGCT	0.291361	1.33825	0.0984069	2.96078	0.00306865	1.1035	1.62293
HSPB8	-0.388002	0.678411	0.102104	-3.80006	0.00014466	0.555369	0.828713
ITGA2	-0.230869	0.793844	0.103014	-2.24115	0.0250166	0.648708	0.97145
LMO3	-0.281682	0.754514	0.116683	-2.41409	0.0157747	0.60027	0.948391
MYLK	-0.317401	0.728039	0.0994574	-3.19133	0.00141622	0.599096	0.884734
NT5E	-0.224121	0.799218	0.105415	-2.1261	0.0334952	0.650034	0.98264
PAK3	-0.333618	0.716328	0.115759	-2.88201	0.00395148	0.570923	0.898764
PDK4	-0.294542	0.744873	0.106808	-2.75768	0.0058213	0.604181	0.918326
PIK3R1	-0.245153	0.782585	0.100344	-2.44312	0.0145607	0.642863	0.952674
PTGIS	-0.345828	0.707634	0.10454	-3.30809	0.000939356	0.576533	0.868547
SNAI2	-0.250634	0.778307	0.111723	-2.24336	0.0248738	0.625249	0.968835
SRPX	-0.320872	0.725516	0.102717	-3.12384	0.00178508	0.593217	0.88732
SYNPO2	-0.329553	0.719245	0.101211	-3.2561	0.00112954	0.589829	0.877057
TPM1	-0.218437	0.803774	0.104689	-2.08653	0.0369305	0.654671	0.986837
MSRB3	-0.241603	0.785368	0.104389	-2.31445	0.020643	0.640055	0.963672
CKMT2	-0.455327	0.63424	0.122318	-3.72249	0.000197265	0.499042	0.806067
CYP27A1	-0.401836	0.669091	0.110839	-3.62541	0.000288499	0.538442	0.83144
MAOB	-0.23383	0.791497	0.111591	-2.09542	0.0361338	0.636008	0.984998
ARMCX1	-0.236607	0.789302	0.105019	-2.25299	0.0242596	0.642467	0.969695
